# Supplementary material for: Solid State Room Temperature Dual Phosphorescence from 3-(2-Fluoropyridin-4-yl)triimidazo[1,2-a:1′,2′-c:1″,2″-e][1,3,5]triazine
Source: Molecules. 2019 Jul 13;24(14):2552. doi: 10.3390/molecules24142552 (PMC6680853; doi:10.3390/molecules24142552)
Supplement: Supplementary file 1 [file molecules-24-02552-s001.zip]

Archive with 5 entries (3 files):
- molecules-535141-SI/
- molecules-535141-SI/supplementary files revised/
- molecules-535141-SI/supplementary files revised/checkcif.pdf
- molecules-535141-SI/supplementary files revised/ESI.pdf
- molecules-535141-SI/supplementary files revised/TT4pyF.cif
