# Supplementary material for: Solid State Room Temperature Dual Phosphorescence from 3-(2-Fluoropyridin-4-yl)triimidazo[1,2-a:1′,2′-c:1″,2″-e][1,3,5]triazine
Source: Molecules. 2019 Jul 13;24(14):2552. doi: 10.3390/molecules24142552 (PMC6680853; doi:10.3390/molecules24142552)
Supplement: Supplementary file 1 [file molecules-24-02552-s001.zip › molecules-535141-SI/supplementary files revised/TT4pyF.cif]

data_global
_audit_creation_date          'Tue Apr 16 10:00:08 2019'
_audit_creation_method
;manual editing of form.cif from SHELXL-2014/7 (Sheldrick, 2008)
;
_publ_contact_author_name    'Dr. Alessandra Forni'
_publ_contact_author_address
;    CNR - Istituto di Scienze e Tecnologie Molecolari
     Via Golgi 19
     I-20133 Milano
     Italy
;

_publ_contact_author_email          'a.forni@istm.cnr.it'
_publ_contact_author_fax            '39(2)50314300'
_publ_contact_author_phone          '39(2)50314273'

_publ_requested_journal             'Chemical Communications'

# AUTHOR LIST

loop_
_publ_author_name
_publ_author_address
       'Elena Lucenti, Alessandra Forni, Daniele Marinotto'
;      CNR - Istituto di Scienze e Tecnologie Molecolari
       Via Golgi 19
       I-20133 Milano
       Italy
;
      'Chiara Botta'
;      CNR - ISMAC, Istituto per lo Studio delle Macromolecole
       Via Corti, 12
       I-20133 Milano
       Italy
;
;      Clelia Giannini, Andrea Previtali,Daniele Malpicci, 
       Stefania Righetto, Elena Cariati
;
;      Department of Chemistry, Universita' degli Studi di Milano
       via Golgi, 19
       I-20133 Milano
       Italy
;
# TITLE
_publ_section_title
;
H aggregation induced room temperature ultralong phosphorescence 
from 3-(2-fluoropyridin-4-yl)triimidazo[1,2-a:1',2'-c:1'',2''-e]
[1,3,5]triazine
;
#-------------------------- data section of block compound 1 ---------
data_1
#data_eca40n 
 
_audit_creation_method            'SHELXL-2014/7'
_shelx_SHELXL_version_number      '2014/7'
_chemical_name_systematic         
;3-(2-fluoropyridin-4-yl)triimidazo[1,2-a:1',2'-c:1'',2''-e]
[1,3,5]triazine
;
_chemical_formula_moiety          'C14 H8 F N7'
_chemical_formula_sum             'C14 H8 F N7' 
_chemical_formula_weight          293.27

loop_
 _atom_type_symbol
 _atom_type_description
 _atom_type_scat_dispersion_real
 _atom_type_scat_dispersion_imag
 _atom_type_scat_source
 'C'  'C'   0.0033   0.0016
 'International Tables Vol C Tables 4.2.6.8 and 6.1.1.4'
 'H'  'H'   0.0000   0.0000
 'International Tables Vol C Tables 4.2.6.8 and 6.1.1.4'
 'N'  'N'   0.0061   0.0033
 'International Tables Vol C Tables 4.2.6.8 and 6.1.1.4'
 'F'  'F'   0.0171   0.0103
 'International Tables Vol C Tables 4.2.6.8 and 6.1.1.4'
 
_space_group_crystal_system       triclinic
_space_group_IT_number            2
_space_group_name_H-M_alt         'P -1'
_space_group_name_Hall            '-P 1'
 
_shelx_space_group_comment
;
The symmetry employed for this shelxl refinement is uniquely defined
by the following loop, which should always be used as a source of
symmetry information in preference to the above space-group names.
They are only intended as comments.
;
 
loop_
 _space_group_symop_operation_xyz
 'x, y, z'
 '-x, -y, -z'
 
_cell_length_a                    3.8305(5)
_cell_length_b                    11.9825(14)
_cell_length_c                    13.8072(16)
_cell_angle_alpha                 78.4110(18)
_cell_angle_beta                  89.735(2)
_cell_angle_gamma                 87.962(2)
_cell_volume                      620.42(13)
_cell_formula_units_Z             2
_cell_measurement_temperature     291(2)
_cell_measurement_reflns_used     3375
_cell_measurement_theta_min       2.516
_cell_measurement_theta_max       28.258
 
_exptl_crystal_description        tablet
_exptl_crystal_colour             colourless
_exptl_crystal_density_method     none
_exptl_crystal_density_diffrn     1.570          
_exptl_crystal_F_000              300
_exptl_crystal_size_max           0.520
_exptl_crystal_size_mid           0.100
_exptl_crystal_size_min           0.050
_exptl_absorpt_coefficient_mu     0.114
_shelx_estimated_absorpt_T_min    0.943
_shelx_estimated_absorpt_T_max    0.994
_exptl_absorpt_correction_type    'multi-scan'
_exptl_absorpt_correction_T_min   0.702
_exptl_absorpt_correction_T_max   0.746
_exptl_absorpt_process_details
;
SADABS, Bruker, 1997
;
_diffrn_ambient_temperature       291(2)
_diffrn_radiation_wavelength      0.71073
_diffrn_radiation_type            MoK\a
_diffrn_radiation_source          'fine-focus sealed tube' 
_diffrn_radiation_monochromator   graphite 
_diffrn_measurement_device_type   'Bruker SMART APEX'
_diffrn_measurement_method        'phi and omega scans'
_diffrn_reflns_number             12492
_diffrn_reflns_av_unetI/netI      0.0255
_diffrn_reflns_av_R_equivalents   0.0251
_diffrn_reflns_limit_h_min        -5
_diffrn_reflns_limit_h_max        5
_diffrn_reflns_limit_k_min        -17
_diffrn_reflns_limit_k_max        17
_diffrn_reflns_limit_l_min        -19
_diffrn_reflns_limit_l_max        19
_diffrn_reflns_theta_min          1.506
_diffrn_reflns_theta_max          30.511
_diffrn_reflns_theta_full         25.242
_diffrn_measured_fraction_theta_max   0.993
_diffrn_measured_fraction_theta_full  1.000
_diffrn_reflns_Laue_measured_fraction_max    0.993
_diffrn_reflns_Laue_measured_fraction_full   1.000
_diffrn_reflns_point_group_measured_fraction_max   0.993
_diffrn_reflns_point_group_measured_fraction_full  1.000
_reflns_number_total              3780
_reflns_number_gt                 2772
_reflns_threshold_expression      'I > 2\s(I)'
_reflns_Friedel_coverage          0.000
_reflns_Friedel_fraction_max      .
_reflns_Friedel_fraction_full     .
 
_reflns_special_details
;
 Reflections were merged by SHELXL according to the crystal
 class for the calculation of statistics and refinement.
 
 _reflns_Friedel_fraction is defined as the number of unique
 Friedel pairs measured divided by the number that would be
 possible theoretically, ignoring centric projections and
 systematic absences.
;
 
_computing_data_collection        'SMART (Bruker, 1997)'
_computing_cell_refinement        'SAINT (Bruker, 1997)'
_computing_data_reduction         'SAINT'
_computing_structure_solution     'SHELXT 2014/4 (Sheldrick, 2014)'
_computing_structure_refinement   'SHELXL-2014/7 (Sheldrick, 2014)'
_computing_molecular_graphics     'ORTEP III ( Burnett&Johnson, 1996)'
_computing_publication_material   'SHELXL-2014/7'

_refine_ls_structure_factor_coef  Fsqd
_refine_ls_matrix_type            full
_refine_ls_weighting_scheme       calc
_refine_ls_weighting_details
'w=1/[\s^2^(Fo^2^)+(0.0868P)^2^+0.0092P] where P=(Fo^2^+2Fc^2^)/3'
_atom_sites_solution_primary      direct
_atom_sites_solution_secondary    difmap
_atom_sites_solution_hydrogens    geom
_refine_ls_hydrogen_treatment     constr
_refine_ls_extinction_method      none
_refine_ls_extinction_coef        .
_refine_ls_number_reflns          3780
_refine_ls_number_parameters      199
_refine_ls_number_restraints      0
_refine_ls_R_factor_all           0.0655
_refine_ls_R_factor_gt            0.0484
_refine_ls_wR_factor_ref          0.1440
_refine_ls_wR_factor_gt           0.1322
_refine_ls_goodness_of_fit_ref    1.051
_refine_ls_restrained_S_all       1.051
_refine_ls_shift/su_max           0.001
_refine_ls_shift/su_mean          0.000
 
loop_
 _atom_site_label
 _atom_site_type_symbol
 _atom_site_fract_x
 _atom_site_fract_y
 _atom_site_fract_z
 _atom_site_U_iso_or_equiv
 _atom_site_adp_type
 _atom_site_occupancy
 _atom_site_site_symmetry_order  
 _atom_site_calc_flag
 _atom_site_refinement_flags_posn
 _atom_site_refinement_flags_adp
 _atom_site_refinement_flags_occupancy
 _atom_site_disorder_assembly
 _atom_site_disorder_group
F1 F 0.8207(3) 0.89119(9) 1.09983(7) 0.0732(3) Uani 1 1 d . . . . .
N1 N 0.2324(3) 0.92733(9) 0.63735(8) 0.0408(3) Uani 1 1 d . . . . .
N2 N 0.5049(2) 0.76372(8) 0.71168(7) 0.0305(2) Uani 1 1 d . . . . .
N3 N 0.8420(3) 0.59057(9) 0.78429(7) 0.0363(2) Uani 1 1 d . . . . .
N4 N 0.7179(3) 0.62617(8) 0.62319(7) 0.0323(2) Uani 1 1 d . . . . .
N5 N 0.5805(3) 0.66324(10) 0.44855(8) 0.0438(3) Uani 1 1 d . . . . .
N6 N 0.4112(3) 0.79019(8) 0.53946(7) 0.0333(2) Uani 1 1 d . . . . .
N7 N 0.5978(3) 0.72158(11) 1.09636(9) 0.0501(3) Uani 1 1 d . . . . .
C1 C 0.2763(4) 0.92452(11) 0.73702(10) 0.0420(3) Uani 1 1 d . . . . .
H1 H 0.2024 0.9835 0.7678 0.050 Uiso 1 1 calc R U . . .
C2 C 0.4393(3) 0.82624(10) 0.78567(9) 0.0342(3) Uani 1 1 d . . . . .
C3 C 0.6871(3) 0.66075(9) 0.71159(8) 0.0297(2) Uani 1 1 d . . . . .
C4 C 0.9790(3) 0.50413(11) 0.73982(10) 0.0386(3) Uani 1 1 d . . . . .
H4 H 1.1052 0.4405 0.7735 0.046 Uiso 1 1 calc R U . . .
C5 C 0.9072(3) 0.52359(10) 0.64231(9) 0.0371(3) Uani 1 1 d . . . . .
H5 H 0.9711 0.4780 0.5976 0.045 Uiso 1 1 calc R U . . .
C6 C 0.5761(3) 0.68773(10) 0.53579(9) 0.0334(3) Uani 1 1 d . . . . .
C7 C 0.4058(4) 0.75751(12) 0.39045(10) 0.0478(3) Uani 1 1 d . . . . .
H7 H 0.3665 0.7653 0.3230 0.057 Uiso 1 1 calc R U . . .
C8 C 0.3009(4) 0.83562(11) 0.44301(9) 0.0413(3) Uani 1 1 d . . . . .
H8 H 0.1812 0.9047 0.4201 0.050 Uiso 1 1 calc R U . . .
C9 C 0.3755(3) 0.83096(10) 0.62560(8) 0.0319(3) Uani 1 1 d . . . . .
C10 C 0.5057(3) 0.78693(10) 0.89155(9) 0.0333(3) Uani 1 1 d . . . . .
C11 C 0.6450(3) 0.86050(11) 0.94571(10) 0.0404(3) Uani 1 1 d . . . . .
H11 H 0.7107 0.9333 0.9157 0.048 Uiso 1 1 calc R U . . .
C12 C 0.6814(4) 0.82072(12) 1.04590(10) 0.0457(3) Uani 1 1 d . . . . .
C13 C 0.4624(4) 0.65156(12) 1.04291(10) 0.0461(3) Uani 1 1 d . . . . .
H13 H 0.3993 0.5796 1.0759 0.055 Uiso 1 1 calc R U . . .
C14 C 0.4112(3) 0.67971(11) 0.94239(9) 0.0391(3) Uani 1 1 d . . . . .
H14 H 0.3151 0.6281 0.9089 0.047 Uiso 1 1 calc R U . . .
 
loop_
 _atom_site_aniso_label
 _atom_site_aniso_U_11
 _atom_site_aniso_U_22
 _atom_site_aniso_U_33
 _atom_site_aniso_U_23
 _atom_site_aniso_U_13
 _atom_site_aniso_U_12
F1 0.1016(8) 0.0683(6) 0.0590(6) -0.0355(5) -0.0228(5) 0.0043(5)
N1 0.0504(6) 0.0337(5) 0.0368(6) -0.0051(4) -0.0025(5) 0.0084(4)
N2 0.0343(5) 0.0271(5) 0.0294(5) -0.0046(4) -0.0012(4) 0.0017(4)
N3 0.0404(5) 0.0334(5) 0.0342(5) -0.0052(4) -0.0061(4) 0.0056(4)
N4 0.0377(5) 0.0285(5) 0.0299(5) -0.0046(4) -0.0008(4) 0.0022(4)
N5 0.0584(7) 0.0418(6) 0.0315(5) -0.0086(5) -0.0027(5) 0.0012(5)
N6 0.0387(5) 0.0303(5) 0.0293(5) -0.0027(4) -0.0026(4) 0.0009(4)
N7 0.0607(8) 0.0534(7) 0.0363(6) -0.0117(5) -0.0059(5) 0.0137(6)
C1 0.0518(8) 0.0346(6) 0.0397(7) -0.0096(5) 0.0002(6) 0.0088(5)
C2 0.0386(6) 0.0316(6) 0.0330(6) -0.0089(5) 0.0010(5) 0.0031(5)
C3 0.0309(5) 0.0272(5) 0.0306(5) -0.0050(4) -0.0012(4) -0.0002(4)
C4 0.0404(6) 0.0344(6) 0.0400(7) -0.0066(5) -0.0046(5) 0.0073(5)
C5 0.0415(6) 0.0306(6) 0.0391(6) -0.0077(5) 0.0007(5) 0.0050(5)
C6 0.0372(6) 0.0307(6) 0.0314(6) -0.0041(4) -0.0004(4) -0.0014(5)
C7 0.0626(9) 0.0478(8) 0.0312(6) -0.0038(6) -0.0069(6) -0.0004(6)
C8 0.0483(7) 0.0394(7) 0.0326(6) 0.0018(5) -0.0078(5) -0.0011(5)
C9 0.0341(6) 0.0297(6) 0.0302(6) -0.0022(4) -0.0020(4) 0.0010(4)
C10 0.0345(6) 0.0347(6) 0.0315(6) -0.0092(5) -0.0006(4) 0.0053(5)
C11 0.0473(7) 0.0349(6) 0.0401(7) -0.0117(5) -0.0025(5) 0.0051(5)
C12 0.0536(8) 0.0480(8) 0.0402(7) -0.0216(6) -0.0098(6) 0.0098(6)
C13 0.0554(8) 0.0423(7) 0.0376(7) -0.0022(6) 0.0010(6) 0.0035(6)
C14 0.0440(7) 0.0378(6) 0.0358(6) -0.0086(5) -0.0012(5) 0.0004(5)
 
_geom_special_details
;
 All esds (except the esd in the dihedral angle between two l.s. planes)
 are estimated using the full covariance matrix.  The cell esds are taken
 into account individually in the estimation of esds in distances, angles
 and torsion angles; correlations between esds in cell parameters are only
 used when they are defined by crystal symmetry.  An approximate (isotropic)
 treatment of cell esds is used for estimating esds involving l.s. planes.
;
 
loop_
 _geom_bond_atom_site_label_1
 _geom_bond_atom_site_label_2
 _geom_bond_distance
 _geom_bond_site_symmetry_2
 _geom_bond_publ_flag
F1 C12 1.3567(15) . ?
N1 C9 1.3000(15) . ?
N1 C1 1.3807(17) . ?
N2 C9 1.3783(14) . ?
N2 C3 1.3960(14) . ?
N2 C2 1.3999(14) . ?
N3 C3 1.3029(14) . ?
N3 C4 1.3926(16) . ?
N4 C3 1.3689(14) . ?
N4 C5 1.3836(14) . ?
N4 C6 1.3840(15) . ?
N5 C6 1.2957(15) . ?
N5 C7 1.3980(18) . ?
N6 C6 1.3705(15) . ?
N6 C9 1.3781(15) . ?
N6 C8 1.3950(15) . ?
N7 C12 1.301(2) . ?
N7 C13 1.3420(19) . ?
C1 C2 1.3645(17) . ?
C1 H1 0.9300 . ?
C2 C10 1.4635(16) . ?
C4 C5 1.3473(18) . ?
C4 H4 0.9300 . ?
C5 H5 0.9300 . ?
C7 C8 1.344(2) . ?
C7 H7 0.9300 . ?
C8 H8 0.9300 . ?
C10 C11 1.3867(17) . ?
C10 C14 1.3939(17) . ?
C11 C12 1.3757(19) . ?
C11 H11 0.9300 . ?
C13 C14 1.3740(18) . ?
C13 H13 0.9300 . ?
C14 H14 0.9300 . ?
 
loop_
 _geom_angle_atom_site_label_1
 _geom_angle_atom_site_label_2
 _geom_angle_atom_site_label_3
 _geom_angle
 _geom_angle_site_symmetry_1
 _geom_angle_site_symmetry_3
 _geom_angle_publ_flag
C9 N1 C1 103.35(10) . . ?
C9 N2 C3 121.53(10) . . ?
C9 N2 C2 105.67(9) . . ?
C3 N2 C2 132.54(10) . . ?
C3 N3 C4 103.52(10) . . ?
C3 N4 C5 106.32(9) . . ?
C3 N4 C6 123.16(10) . . ?
C5 N4 C6 130.51(10) . . ?
C6 N5 C7 103.05(11) . . ?
C6 N6 C9 122.85(10) . . ?
C6 N6 C8 105.72(10) . . ?
C9 N6 C8 131.43(11) . . ?
C12 N7 C13 115.02(12) . . ?
C2 C1 N1 112.99(11) . . ?
C2 C1 H1 123.5 . . ?
N1 C1 H1 123.5 . . ?
C1 C2 N2 104.06(10) . . ?
C1 C2 C10 129.49(11) . . ?
N2 C2 C10 126.22(10) . . ?
N3 C3 N4 113.08(10) . . ?
N3 C3 N2 129.55(11) . . ?
N4 C3 N2 117.36(10) . . ?
C5 C4 N3 112.04(11) . . ?
C5 C4 H4 124.0 . . ?
N3 C4 H4 124.0 . . ?
C4 C5 N4 105.03(11) . . ?
C4 C5 H5 127.5 . . ?
N4 C5 H5 127.5 . . ?
N5 C6 N6 113.96(11) . . ?
N5 C6 N4 129.06(11) . . ?
N6 C6 N4 116.98(10) . . ?
C8 C7 N5 112.48(12) . . ?
C8 C7 H7 123.8 . . ?
N5 C7 H7 123.8 . . ?
C7 C8 N6 104.79(11) . . ?
C7 C8 H8 127.6 . . ?
N6 C8 H8 127.6 . . ?
N1 C9 N6 128.11(11) . . ?
N1 C9 N2 113.92(11) . . ?
N6 C9 N2 117.97(10) . . ?
C11 C10 C14 117.91(11) . . ?
C11 C10 C2 119.69(11) . . ?
C14 C10 C2 122.25(11) . . ?
C12 C11 C10 116.84(13) . . ?
C12 C11 H11 121.6 . . ?
C10 C11 H11 121.6 . . ?
N7 C12 F1 115.02(12) . . ?
N7 C12 C11 127.39(13) . . ?
F1 C12 C11 117.59(14) . . ?
N7 C13 C14 123.97(13) . . ?
N7 C13 H13 118.0 . . ?
C14 C13 H13 118.0 . . ?
C13 C14 C10 118.86(12) . . ?
C13 C14 H14 120.6 . . ?
C10 C14 H14 120.6 . . ?
 
_refine_diff_density_max    0.341
_refine_diff_density_min   -0.210
_refine_diff_density_rms    0.052

_shelx_res_file
;

    shelx.res created by SHELXL-2014/7


TITL eca40n in P-1
CELL 0.71073   3.83050  11.98250  13.80720  78.4110  89.7346  87.9621
ZERR    2.00   0.00050   0.00140   0.00160   0.0018   0.0020   0.0020
LATT 1
SFAC C  H  N  F
UNIT 28  16  14  2
L.S. 10
ACTA
BOND $H
FMAP 2
PLAN 20
SIZE 0.52 0.10 0.05
TEMP 18.000
WGHT    0.086800    0.009200
FVAR       0.25125
F1    4    0.820705    0.891186    1.099827    11.00000    0.10158    0.06832 =
         0.05903   -0.03548   -0.02282    0.00435
N1    3    0.232375    0.927333    0.637351    11.00000    0.05039    0.03372 =
         0.03677   -0.00515   -0.00246    0.00836
N2    3    0.504936    0.763724    0.711680    11.00000    0.03435    0.02708 =
         0.02940   -0.00462   -0.00122    0.00172
N3    3    0.841950    0.590572    0.784295    11.00000    0.04039    0.03339 =
         0.03416   -0.00520   -0.00611    0.00560
N4    3    0.717939    0.626173    0.623193    11.00000    0.03775    0.02851 =
         0.02987   -0.00461   -0.00077    0.00221
N5    3    0.580478    0.663240    0.448549    11.00000    0.05839    0.04183 =
         0.03146   -0.00857   -0.00273    0.00118
N6    3    0.411235    0.790186    0.539461    11.00000    0.03868    0.03029 =
         0.02929   -0.00270   -0.00255    0.00095
N7    3    0.597820    0.721583    1.096356    11.00000    0.06070    0.05338 =
         0.03632   -0.01174   -0.00594    0.01374
C1    1    0.276279    0.924518    0.737020    11.00000    0.05185    0.03458 =
         0.03968   -0.00957    0.00024    0.00883
AFIX  43
H1    2    0.202399    0.983470    0.767794    11.00000   -1.20000
AFIX   0
C2    1    0.439348    0.826238    0.785671    11.00000    0.03864    0.03165 =
         0.03302   -0.00888    0.00099    0.00314
C3    1    0.687120    0.660753    0.711593    11.00000    0.03086    0.02716 =
         0.03061   -0.00498   -0.00117   -0.00022
C4    1    0.978978    0.504125    0.739821    11.00000    0.04044    0.03437 =
         0.04001   -0.00656   -0.00455    0.00732
AFIX  43
H4    2    1.105160    0.440458    0.773468    11.00000   -1.20000
AFIX   0
C5    1    0.907220    0.523588    0.642314    11.00000    0.04150    0.03064 =
         0.03912   -0.00768    0.00067    0.00500
AFIX  43
H5    2    0.971054    0.477973    0.597574    11.00000   -1.20000
AFIX   0
C6    1    0.576145    0.687730    0.535788    11.00000    0.03720    0.03073 =
         0.03138   -0.00412   -0.00039   -0.00142
C7    1    0.405777    0.757510    0.390454    11.00000    0.06260    0.04781 =
         0.03119   -0.00378   -0.00687   -0.00037
AFIX  43
H7    2    0.366475    0.765319    0.322969    11.00000   -1.20000
AFIX   0
C8    1    0.300915    0.835621    0.443013    11.00000    0.04834    0.03935 =
         0.03258    0.00175   -0.00782   -0.00107
AFIX  43
H8    2    0.181208    0.904719    0.420116    11.00000   -1.20000
AFIX   0
C9    1    0.375495    0.830958    0.625603    11.00000    0.03414    0.02974 =
         0.03023   -0.00223   -0.00201    0.00104
C10   1    0.505691    0.786935    0.891550    11.00000    0.03446    0.03467 =
         0.03147   -0.00923   -0.00062    0.00532
C11   1    0.645002    0.860497    0.945708    11.00000    0.04731    0.03493 =
         0.04014   -0.01168   -0.00252    0.00511
AFIX  43
H11   2    0.710730    0.933275    0.915718    11.00000   -1.20000
AFIX   0
C12   1    0.681374    0.820720    1.045900    11.00000    0.05364    0.04797 =
         0.04020   -0.02156   -0.00975    0.00982
C13   1    0.462383    0.651561    1.042907    11.00000    0.05537    0.04231 =
         0.03764   -0.00217    0.00100    0.00352
AFIX  43
H13   2    0.399348    0.579622    1.075901    11.00000   -1.20000
AFIX   0
C14   1    0.411195    0.679709    0.942393    11.00000    0.04398    0.03780 =
         0.03584   -0.00858   -0.00118    0.00042
AFIX  43
H14   2    0.315149    0.628104    0.908858    11.00000   -1.20000
AFIX   0
HKLF 4

REM  eca40n in P-1
REM R1 =  0.0484 for    2772 Fo > 4sig(Fo)  and  0.0655 for all    3780 data
REM    199 parameters refined using      0 restraints

END

WGHT      0.0869      0.0091

REM Highest difference peak  0.341,  deepest hole -0.210,  1-sigma level  0.052
Q1    1   0.4670  0.7965  0.6639  11.00000  0.05    0.34
Q2    1   0.7668  0.6209  0.7513  11.00000  0.05    0.32
Q3    1   0.4854  0.7418  0.5411  11.00000  0.05    0.30
Q4    1   0.6600  0.6560  0.5835  11.00000  0.05    0.30
Q5    1   0.5830  0.7157  0.7128  11.00000  0.05    0.30
Q6    1   0.6035  0.8437  0.9983  11.00000  0.05    0.30
Q7    1   0.3476  0.8163  0.4944  11.00000  0.05    0.28
Q8    1   0.3619  0.8728  0.7755  11.00000  0.05    0.27
Q9    1   0.8075  0.5770  0.6255  11.00000  0.05    0.27
Q10   1   0.4838  0.8029  0.8415  11.00000  0.05    0.26
Q11   1   0.5789  0.6681  0.4954  11.00000  0.05    0.26
Q12   1   0.6661  0.6411  0.6593  11.00000  0.05    0.25
Q13   1   0.2745  0.8948  0.6256  11.00000  0.05    0.25
Q14   1   0.4346  0.6623  0.9936  11.00000  0.05    0.23
Q15   1   0.4179  0.7429  0.9197  11.00000  0.05    0.23
Q16   1   0.4107  0.8139  0.5832  11.00000  0.05    0.22
Q17   1   0.9188  0.4964  0.6916  11.00000  0.05    0.22
Q18   1   0.5462  0.7845  1.0670  11.00000  0.05    0.22
Q19   1   0.5564  0.8224  0.9197  11.00000  0.05    0.21
Q20   1   0.0997  0.9058  0.4544  11.00000  0.05    0.20
;
_shelx_res_checksum   96369

_shelx_hkl_file
;
  -1   0   0  438.47    8.44
  -1   0   0  402.67    8.37
  -1   0   0  417.12    8.45
  -1   0   0  425.00    8.42
  -2   0   0    1.33    0.09
  -2   0   0    1.34    0.08
  -2   0   0    1.34    0.07
  -2   0   0    1.41    0.08
   2   0   0    1.16    0.08
  -3   0   0    0.19    0.06
  -3   0   0    0.11    0.06
  -3   0   0    0.19    0.05
   3   0   0    0.13    0.05
   3   0   0    0.11    0.05
  -4   0   0   -0.05    0.07
  -4   0   0   -0.07    0.05
   4   0   0    0.03    0.05
   4   0   0   -0.08    0.05
  -5   0   0    0.02    0.10
   5   0   0    0.09    0.09
   5  -1   0    0.13    0.10
  -5   1   0    0.02    0.10
   4  -1   0    1.27    0.13
   4  -1   0    1.42    0.16
  -4   1   0    1.14    0.13
  -4   1   0    1.11    0.16
   3  -1   0    0.81    0.09
   3  -1   0    1.08    0.11
  -3   1   0    0.79    0.07
  -3   1   0    0.85    0.11
  -3   1   0    0.89    0.09
   2  -1   0    6.10    0.20
  -2   1   0    6.47    0.20
  -2   1   0    6.58    0.19
  -2   1   0    6.45    0.17
  -2   1   0    6.71    0.22
   1  -1   0    0.37    0.04
  -1   1   0    0.30    0.02
  -1   1   0    0.29    0.04
  -1   1   0    0.31    0.04
   0  -1   0    0.69    0.03
   0  -1   0    0.79    0.03
   0  -1   0    0.80    0.04
   0   1   0    0.68    0.03
   0   1   0    0.78    0.03
   0   1   0    0.81    0.03
  -1  -1   0   46.27    0.99
  -1  -1   0   47.83    0.98
  -1  -1   0   47.65    0.99
  -1  -1   0   49.27    0.99
  -2  -1   0   38.99    0.84
  -2  -1   0   39.12    0.85
  -2  -1   0   39.41    0.85
  -2  -1   0   37.66    0.86
  -3  -1   0    0.76    0.11
  -3  -1   0    0.77    0.09
  -3  -1   0    0.76    0.09
   3   1   0    0.87    0.09
   3   1   0    0.53    0.08
  -4  -1   0    0.26    0.09
  -4  -1   0    0.28    0.08
   4   1   0    0.27    0.08
  -5  -1   0    0.15    0.11
   5   1   0    0.18    0.10
   5  -2   0    0.15    0.10
  -5   2   0    0.15    0.11
   4  -2   0    0.33    0.08
   4  -2   0    0.25    0.09
  -4   2   0    0.31    0.10
   3  -2   0    0.11    0.05
   3  -2   0    0.11    0.05
   3  -2   0    0.18    0.06
  -3   2   0    0.11    0.06
  -3   2   0   -0.01    0.02
   2  -2   0    4.90    0.13
   2  -2   0    4.83    0.17
  -2   2   0    5.02    0.19
  -2   2   0    4.73    0.17
   1  -2   0  161.72    3.20
   1  -2   0  162.35    3.17
  -1   2   0  148.42    3.18
  -1   2   0  158.86    3.20
  -1   2   0  164.50    3.21
   0  -2   0  228.82    4.61
   0  -2   0  228.99    4.60
   0   2   0  227.84    4.61
   0   2   0  231.24    4.65
  -1  -2   0 1000.00   19.72
  -1  -2   0  987.14   19.57
  -1  -2   0  952.63   19.65
   1   2   0  990.74   19.71
  -2  -2   0   58.45    1.23
  -2  -2   0   59.30    1.24
  -2  -2   0   57.87    1.22
  -2  -2   0   57.98    1.24
  -2  -2   0   58.41    1.25
  -3  -2   0   -0.01    0.03
  -3  -2   0    0.03    0.05
  -3  -2   0    0.05    0.05
  -3  -2   0    0.05    0.05
   3   2   0    0.05    0.05
  -4  -2   0    0.23    0.07
  -4  -2   0    0.24    0.08
  -4  -2   0    0.18    0.08
   4   2   0    0.30    0.08
  -5  -2   0    0.05    0.09
   5   2   0    0.17    0.11
   5   2   0    0.13    0.10
   5  -3   0    0.21    0.11
  -5   3   0    0.22    0.12
   4  -3   0   -0.01    0.06
   4  -3   0   -0.01    0.06
  -4   3   0    0.01    0.07
  -4   3   0    0.02    0.05
   3  -3   0    0.32    0.07
   3  -3   0    0.36    0.07
  -3   3   0    0.34    0.06
  -3   3   0    0.19    0.07
   2  -3   0    0.02    0.02
   2  -3   0    0.04    0.04
  -2   3   0   -0.03    0.04
  -2   3   0    0.01    0.03
  -2   3   0   -0.02    0.04
   1  -3   0    0.16    0.04
   1  -3   0    0.15    0.02
  -1   3   0    0.11    0.04
  -1   3   0    0.21    0.04
  -1   3   0    0.13    0.03
   0  -3   0   26.88    0.58
   0  -3   0   26.43    0.55
   0  -3   0   27.04    0.56
   0   3   0   26.56    0.57
   0   3   0   26.77    0.56
  -1  -3   0   53.63    1.11
  -1  -3   0   52.98    1.11
   1   3   0   52.86    1.11
  -2  -3   0    6.38    0.21
  -2  -3   0    6.59    0.21
  -2  -3   0    6.83    0.21
   2   3   0    6.22    0.21
  -3  -3   0    3.93    0.17
  -3  -3   0    4.11    0.18
  -3  -3   0    3.68    0.17
   3   3   0    3.77    0.16
   3   3   0    3.66    0.19
  -4  -3   0    0.06    0.05
  -4  -3   0   -0.01    0.06
   4   3   0    0.06    0.07
   4   3   0    0.13    0.06
  -5  -3   0    0.25    0.11
   5   3   0    0.27    0.12
   5  -4   0    0.05    0.08
  -5   4   0   -0.03    0.10
   4  -4   0    0.06    0.07
   4  -4   0   -0.02    0.07
  -4   4   0    0.14    0.09
   3  -4   0    1.66    0.13
   3  -4   0    1.52    0.14
  -3   4   0    1.92    0.18
  -3   4   0    1.72    0.11
   2  -4   0    3.00    0.14
  -2   4   0    3.32    0.16
  -2   4   0    3.16    0.12
   1  -4   0    0.29    0.03
   1  -4   0    0.26    0.05
  -1   4   0    0.24    0.04
  -1   4   0    0.29    0.05
  -1   4   0    0.19    0.04
   0  -4   0   27.89    0.60
   0  -4   0   27.32    0.61
   0  -4   0   28.01    0.57
   0   4   0   27.54    0.60
   0   4   0   27.94    0.60
  -1  -4   0    0.02    0.02
  -1  -4   0    0.00    0.03
   1   4   0    0.02    0.01
   1   4   0    0.03    0.03
   1   4   0    0.04    0.03
  -2  -4   0  131.02    2.77
  -2  -4   0  134.42    2.78
  -2  -4   0  137.72    2.76
   2   4   0  133.86    2.72
   2   4   0  138.37    2.79
  -3  -4   0    8.60    0.29
  -3  -4   0    8.52    0.28
  -3  -4   0    9.22    0.30
   3   4   0    8.69    0.30
   3   4   0    8.02    0.25
  -4  -4   0    0.89    0.13
  -4  -4   0    0.87    0.13
   4   4   0    0.66    0.12
  -5  -4   0   -0.05    0.08
   5   4   0    0.05    0.10
   5  -5   0    0.20    0.11
  -5   5   0    0.34    0.14
   4  -5   0    0.35    0.09
   4  -5   0    0.38    0.10
  -4   5   0    0.28    0.11
   3  -5   0    0.65    0.10
   3  -5   0    0.58    0.09
  -3   5   0    0.66    0.11
  -3   5   0    0.77    0.09
   2  -5   0    3.11    0.15
   2  -5   0    3.01    0.15
  -2   5   0    3.25    0.13
  -2   5   0    3.25    0.16
   1  -5   0   68.73    1.38
   1  -5   0   69.44    1.45
  -1   5   0   66.49    1.45
   0  -5   0    3.03    0.11
   0  -5   0    2.91    0.12
   0  -5   0    3.14    0.09
   0   5   0    2.90    0.12
   0   5   0    2.92    0.11
  -1  -5   0    0.00    0.03
  -1  -5   0   -0.01    0.02
   1   5   0   -0.02    0.03
   1   5   0   -0.01    0.02
  -2  -5   0    2.14    0.12
  -2  -5   0    1.80    0.10
  -2  -5   0    1.84    0.12
   2   5   0    1.91    0.08
   2   5   0    1.96    0.12
  -3  -5   0    5.04    0.22
  -3  -5   0    5.13    0.21
  -3  -5   0    5.23    0.22
   3   5   0    5.71    0.23
   3   5   0    4.92    0.18
  -4  -5   0    0.42    0.11
  -4  -5   0    0.46    0.10
   4   5   0    0.64    0.12
   5   5   0    0.15    0.11
   4  -6   0    0.00    0.07
   4  -6   0    0.03    0.07
  -4   6   0    0.09    0.09
   3  -6   0    0.59    0.10
   3  -6   0    0.48    0.09
  -3   6   0    0.57    0.11
  -3   6   0    0.48    0.07
   2  -6   0    9.80    0.31
   2  -6   0    9.43    0.30
  -2   6   0    9.55    0.32
  -2   6   0    9.53    0.27
   1  -6   0   35.44    0.80
   1  -6   0   35.00    0.77
   1  -6   0   34.17    0.73
  -1   6   0   34.29    0.80
   0  -6   0   16.85    0.37
   0  -6   0   16.20    0.42
   0  -6   0   16.91    0.40
   0   6   0   16.90    0.41
   0   6   0   16.82    0.40
  -1  -6   0    0.31    0.05
   1   6   0    0.25    0.05
   1   6   0    0.31    0.05
  -2  -6   0    1.11    0.11
   2   6   0    1.22    0.05
   2   6   0    1.17    0.11
   2   6   0    1.33    0.11
  -3  -6   0   22.29    0.60
  -3  -6   0   22.19    0.57
   3   6   0   21.55    0.59
  -4  -6   0    2.24    0.21
   4   6   0    2.14    0.20
   5   6   0    0.03    0.09
   5   6   0    0.15    0.14
   4  -7   0    0.98    0.15
   4  -7   0    1.00    0.15
  -4   7   0    0.83    0.16
   3  -7   0    0.10    0.07
   3  -7   0    0.11    0.07
  -3   7   0    0.08    0.05
  -3   7   0    0.22    0.09
   2  -7   0    0.88    0.11
   2  -7   0    0.89    0.10
  -2   7   0    1.06    0.13
  -2   7   0    0.92    0.09
   1  -7   0    0.13    0.05
   1  -7   0    0.00    0.02
   1  -7   0    0.09    0.03
  -1   7   0    0.07    0.05
  -1   7   0    0.00    0.02
   0  -7   0   39.96    0.87
   0  -7   0   38.75    0.83
   0  -7   0   39.67    0.89
   0   7   0   39.84    0.88
   0   7   0   39.61    0.87
  -1  -7   0   10.57    0.31
  -1  -7   0   10.73    0.31
   1   7   0   11.43    0.31
   1   7   0   10.38    0.30
  -2  -7   0    0.67    0.08
  -2  -7   0    0.50    0.09
   2   7   0    0.68    0.09
   2   7   0    0.51    0.08
  -3  -7   0    0.05    0.05
  -3  -7   0    0.05    0.06
   3   7   0    0.00    0.06
   3   7   0    0.15    0.07
  -4  -7   0    3.40    0.23
   4   7   0    3.90    0.24
   4   7   0    3.40    0.22
  -5  -7   0    0.12    0.11
   5   7   0    0.19    0.11
   4  -8   0    0.28    0.11
   4  -8   0    0.09    0.09
  -4   8   0    0.21    0.11
   3  -8   0    0.01    0.06
   3  -8   0    0.03    0.06
  -3   8   0    0.05    0.07
   2  -8   0    0.12    0.07
   2  -8   0    0.16    0.06
  -2   8   0    0.11    0.06
  -2   8   0    0.06    0.04
   1  -8   0    8.37    0.28
   1  -8   0    7.92    0.24
   1  -8   0    8.02    0.22
  -1   8   0    8.41    0.25
  -1   8   0    8.02    0.28
   0  -8   0    1.32    0.07
   0  -8   0    1.43    0.11
   0  -8   0    1.25    0.09
   0   8   0    1.32    0.10
   0   8   0    1.44    0.09
  -1  -8   0    6.16    0.23
  -1  -8   0    6.65    0.23
   1   8   0    6.07    0.22
   1   8   0    6.53    0.22
  -2  -8   0    0.52    0.10
  -2  -8   0    0.44    0.08
   2   8   0    0.43    0.08
   2   8   0    0.45    0.08
  -3  -8   0    0.01    0.05
  -3  -8   0    0.04    0.06
   3   8   0    0.01    0.06
   3   8   0    0.06    0.06
  -4  -8   0    1.21    0.16
   4   8   0    1.65    0.19
   4   8   0    1.47    0.18
   4  -9   0    0.47    0.13
   4  -9   0    0.68    0.14
  -4   9   0    0.62    0.15
   3  -9   0    3.93    0.22
   3  -9   0    3.94    0.23
  -3   9   0    3.96    0.25
   2  -9   0    1.22    0.14
   2  -9   0    1.11    0.12
  -2   9   0    0.95    0.10
  -2   9   0    1.09    0.14
   1  -9   0    0.10    0.04
   1  -9   0    0.12    0.06
   1  -9   0    0.17    0.04
  -1   9   0    0.23    0.07
  -1   9   0    0.05    0.04
   0  -9   0    0.05    0.05
   0  -9   0    0.03    0.04
   0  -9   0    0.00    0.02
   0   9   0    0.05    0.04
   0   9   0    0.03    0.05
  -1  -9   0   14.27    0.42
  -1  -9   0   15.08    0.43
   1   9   0   15.41    0.42
   1   9   0   15.28    0.42
  -2  -9   0    5.16    0.23
  -2  -9   0    5.69    0.23
   2   9   0    5.49    0.23
   2   9   0    5.19    0.23
  -3  -9   0    1.11    0.13
  -3  -9   0    0.96    0.14
   3   9   0    1.11    0.14
   3   9   0    0.88    0.13
  -4  -9   0    0.26    0.12
   4   9   0    0.36    0.11
   4 -10   0    0.20    0.11
   4 -10   0    0.21    0.11
  -4  10   0    0.36    0.14
   3 -10   0    0.95    0.14
   3 -10   0    1.05    0.15
  -3  10   0    1.15    0.17
   2 -10   0    0.03    0.05
   2 -10   0    0.08    0.07
  -2  10   0    0.00    0.04
  -2  10   0    0.03    0.06
   1 -10   0   10.96    0.38
   1 -10   0   11.71    0.33
  -1  10   0   10.97    0.33
  -1  10   0   11.76    0.38
   0 -10   0    0.04    0.05
   0 -10   0    0.00    0.05
   0  10   0   -0.01    0.05
   0  10   0    0.08    0.05
  -1 -10   0    0.20    0.06
  -1 -10   0    0.26    0.08
   1  10   0    0.23    0.07
   1  10   0    0.08    0.06
  -2 -10   0    0.81    0.12
  -2 -10   0    1.29    0.14
   2  10   0    1.09    0.13
   2  10   0    0.93    0.12
  -3 -10   0    0.19    0.09
   3  10   0    0.19    0.09
   3  10   0    0.08    0.07
  -4 -10   0    0.04    0.09
   4  10   0    0.08    0.08
   4 -11   0    0.11    0.11
   3 -11   0    0.41    0.11
   3 -11   0    0.54    0.13
  -3  11   0    0.39    0.12
   2 -11   0    2.24    0.18
   2 -11   0    2.30    0.16
  -2  11   0    2.64    0.24
   1 -11   0    4.03    0.22
  -1  11   0    4.47    0.19
  -1  11   0    3.97    0.22
   0 -11   0    0.75    0.10
   0 -11   0    0.72    0.12
   0  11   0    0.59    0.09
   0  11   0    0.72    0.11
  -1 -11   0    2.70    0.17
  -1 -11   0    2.10    0.15
   1  11   0    1.89    0.15
   1  11   0    2.00    0.14
  -2 -11   0    3.35    0.20
  -2 -11   0    2.86    0.20
   2  11   0    3.10    0.19
   2  11   0    2.81    0.18
  -3 -11   0    0.16    0.10
   3  11   0    0.37    0.10
   3  11   0    0.30    0.11
  -4 -11   0   -0.04    0.10
   4  11   0   -0.01    0.09
   3 -12   0    0.30    0.12
   3 -12   0    0.34    0.11
  -3  12   0    0.29    0.12
   2 -12   0    0.17    0.07
   2 -12   0    0.36    0.10
  -2  12   0    0.47    0.12
   1 -12   0    0.10    0.08
  -1  12   0    0.14    0.06
  -1  12   0    0.26    0.08
   0 -12   0    6.96    0.30
   0 -12   0    7.07    0.26
   0  12   0    6.74    0.26
   0  12   0    7.54    0.29
  -1 -12   0    1.06    0.14
  -1 -12   0    1.03    0.14
   1  12   0    0.98    0.13
   1  12   0    0.97    0.12
  -2 -12   0    0.10    0.08
  -2 -12   0   -0.06    0.07
   2  12   0   -0.02    0.08
   2  12   0    0.08    0.07
  -3 -12   0    1.01    0.16
   3  12   0    1.31    0.17
   3 -13   0    0.10    0.11
   3 -13   0    0.01    0.10
  -3  13   0    0.16    0.12
   2 -13   0    0.38    0.12
  -2  13   0    0.63    0.14
   1 -13   0    0.53    0.13
  -1  13   0    0.65    0.10
  -1  13   0    0.35    0.10
   0 -13   0    0.50    0.10
   0 -13   0    0.48    0.11
   0  13   0    0.61    0.10
   0  13   0    0.60    0.11
  -1 -13   0    0.56    0.11
  -1 -13   0    0.63    0.12
   1  13   0    0.52    0.11
   1  13   0    0.69    0.12
  -2 -13   0    2.17    0.21
  -2 -13   0    1.90    0.20
   2  13   0    1.76    0.18
   2  13   0    1.90    0.19
  -3 -13   0   -0.03    0.08
   3  13   0   -0.03    0.08
   2 -14   0    0.04    0.10
  -2  14   0    0.11    0.10
   1 -14   0    0.61    0.14
  -1  14   0    0.70    0.11
  -1  14   0    0.66    0.13
   0 -14   0    0.05    0.08
   0  14   0    0.09    0.08
   0  14   0    0.04    0.07
  -1 -14   0    1.60    0.18
  -1 -14   0    1.58    0.18
   1  14   0    1.73    0.18
   1  14   0    2.07    0.19
  -2 -14   0    0.10    0.09
  -2 -14   0    0.16    0.11
   2  14   0    0.20    0.09
  -3 -14   0    0.02    0.10
   3  14   0    0.14    0.11
   2 -15   0    0.22    0.13
  -2  15   0    0.18    0.11
   1 -15   0    0.13    0.10
  -1  15   0    0.03    0.08
   0 -15   0   -0.02    0.08
   0  15   0   -0.03    0.07
   0  15   0    0.10    0.09
  -1 -15   0    0.12    0.10
  -1 -15   0    0.01    0.09
   1  15   0    0.10    0.10
   1  15   0    0.02    0.09
  -2 -15   0    0.37    0.13
  -2 -15   0    0.23    0.13
   2  15   0    0.34    0.12
   1 -16   0   -0.04    0.10
  -1  16   0    0.06    0.10
   0 -16   0   -0.04    0.08
   0  16   0    0.03    0.08
   0  16   0    0.07    0.09
  -1 -16   0    0.05    0.10
  -1 -16   0    0.00    0.10
   1  16   0    0.24    0.11
   1  16  -1   -0.11    0.08
  -1 -16   1   -0.09    0.10
  -1 -16   1   -0.03    0.09
   0  16  -1    0.07    0.09
   0 -16   1    0.02    0.11
  -1  16  -1    0.45    0.12
   2  15  -1    0.09    0.11
  -2 -15   1    0.06    0.11
  -2 -15   1    0.02    0.11
   1  15  -1   -0.03    0.08
  -1 -15   1    0.20    0.11
  -1 -15   1    0.09    0.09
   0  15  -1    1.05    0.15
   0  15  -1    0.95    0.15
   0 -15   1    1.06    0.16
  -1  15  -1    0.37    0.12
   1 -15   1    0.22    0.11
  -2  15  -1    0.55    0.14
   2 -15   1    0.89    0.24
   2  14  -1    0.41    0.12
  -2 -14   1    0.30    0.12
  -2 -14   1    0.46    0.12
   1  14  -1    2.99    0.21
  -1 -14   1    2.42    0.22
  -1 -14   1    3.32    0.23
   0  14  -1    0.12    0.08
   0  14  -1    0.04    0.08
   0 -14   1    0.25    0.10
  -1  14  -1    1.52    0.19
  -1  14  -1    1.50    0.16
   1 -14   1    1.07    0.16
  -2  14  -1    1.55    0.21
   2 -14   1    1.63    0.21
   3  13  -1    0.99    0.16
  -3 -13   1    0.65    0.15
   2  13  -1    0.09    0.08
  -2 -13   1   -0.01    0.08
  -2 -13   1   -0.04    0.08
   1  13  -1    0.00    0.06
   1  13  -1   -0.10    0.06
  -1 -13   1   -0.06    0.07
  -1 -13   1    0.01    0.07
   0  13  -1    0.43    0.10
   0  13  -1    0.46    0.10
   0 -13   1    0.48    0.11
   0 -13   1    0.41    0.09
  -1  13  -1    1.34    0.17
  -1  13  -1    1.01    0.12
   1 -13   1    1.05    0.16
  -2  13  -1    2.04    0.23
   2 -13   1    1.71    0.20
  -3  13  -1    2.39    0.27
   3 -13   1    1.86    0.23
   3  12  -1   -0.02    0.08
  -3 -12   1   -0.10    0.08
   2  12  -1    0.01    0.07
  -2 -12   1   -0.05    0.07
  -2 -12   1   -0.04    0.08
   1  12  -1    0.06    0.07
   1  12  -1    0.02    0.07
  -1 -12   1   -0.05    0.06
  -1 -12   1   -0.03    0.07
   0  12  -1    6.99    0.29
   0  12  -1    7.25    0.27
   0 -12   1    6.46    0.26
   0 -12   1    7.03    0.31
  -1  12  -1    0.86    0.11
  -1  12  -1    0.80    0.13
   1 -12   1    0.57    0.12
  -2  12  -1    0.52    0.12
   2 -12   1    0.33    0.10
   2 -12   1    0.57    0.13
  -3  12  -1    0.35    0.13
   3 -12   1    0.46    0.13
   3 -12   1    0.47    0.13
   4  11  -1    0.30    0.12
  -4 -11   1    0.30    0.13
   3  11  -1    1.78    0.18
  -3 -11   1    1.99    0.20
  -3 -11   1    1.66    0.18
   2  11  -1    3.29    0.19
   2  11  -1    2.64    0.18
  -2 -11   1    2.69    0.19
  -2 -11   1    2.68    0.19
   1  11  -1    0.21    0.07
   1  11  -1    0.22    0.07
  -1 -11   1    0.12    0.07
  -1 -11   1    0.20    0.08
   0  11  -1    0.30    0.07
   0  11  -1    0.37    0.08
   0 -11   1    0.37    0.08
   0 -11   1    0.25    0.08
  -1  11  -1    0.43    0.08
  -1  11  -1    0.47    0.10
   1 -11   1    0.42    0.09
  -2  11  -1    1.82    0.20
   2 -11   1    1.68    0.15
   2 -11   1    1.42    0.17
  -3  11  -1    0.66    0.15
   3 -11   1    0.76    0.14
   3 -11   1    0.61    0.12
   4  10  -1    0.16    0.10
  -4 -10   1    0.03    0.09
   3  10  -1    0.01    0.07
  -3 -10   1    0.04    0.07
  -3 -10   1    0.03    0.07
   2  10  -1    0.02    0.06
   2  10  -1    0.02    0.05
  -2 -10   1    0.01    0.06
  -2 -10   1    0.02    0.06
   1  10  -1   -0.01    0.05
   1  10  -1   -0.01    0.05
  -1 -10   1   -0.03    0.05
  -1 -10   1    0.00    0.06
   0  10  -1    0.12    0.06
   0  10  -1    0.19    0.06
   0 -10   1    0.27    0.07
   0 -10   1    0.17    0.07
  -1  10  -1    1.06    0.11
  -1  10  -1    1.19    0.14
   1 -10   1    1.31    0.11
   1 -10   1    1.27    0.14
  -2  10  -1    0.44    0.10
   2 -10   1    0.35    0.09
   2 -10   1    0.44    0.09
  -3  10  -1    1.02    0.16
   3 -10   1    0.85    0.14
   3 -10   1    0.82    0.13
  -4  10  -1    0.39    0.15
   4 -10   1    0.29    0.12
   4 -10   1    0.26    0.11
   4   9  -1    0.65    0.13
  -4  -9   1    0.49    0.12
   3   9  -1   -0.02    0.06
   3   9  -1   -0.02    0.05
  -3  -9   1    0.05    0.06
  -3  -9   1    0.03    0.07
   2   9  -1    0.85    0.11
   2   9  -1    0.90    0.11
  -2  -9   1    0.89    0.13
  -2  -9   1    1.13    0.13
   1   9  -1    7.53    0.26
   1   9  -1    7.81    0.26
  -1  -9   1    7.81    0.28
  -1  -9   1    7.32    0.27
   0   9  -1    0.09    0.05
   0   9  -1    0.07    0.04
   0  -9   1    0.08    0.05
   0  -9   1    0.11    0.05
   0  -9   1    0.15    0.04
  -1   9  -1    0.04    0.05
  -1   9  -1    0.01    0.04
   1  -9   1    0.04    0.04
   1  -9   1    0.01    0.04
   1  -9   1    0.03    0.05
  -2   9  -1    0.53    0.10
   2  -9   1    0.43    0.09
   2  -9   1    0.31    0.08
  -3   9  -1    0.60    0.13
   3  -9   1    0.42    0.10
   3  -9   1    0.71    0.13
  -4   9  -1    0.17    0.11
   4  -9   1    0.33    0.12
   4  -9   1    0.35    0.11
   4   8  -1    1.91    0.20
  -4  -8   1    1.31    0.18
   3   8  -1    0.47    0.09
   3   8  -1    0.49    0.10
  -3  -8   1    0.51    0.11
   2   8  -1   -0.02    0.04
   2   8  -1    0.05    0.05
  -2  -8   1   -0.04    0.04
  -2  -8   1   -0.08    0.05
   1   8  -1    1.28    0.10
   1   8  -1    1.39    0.10
  -1  -8   1    1.64    0.14
  -1  -8   1    1.33    0.12
   0   8  -1    0.26    0.06
   0   8  -1    0.27    0.06
   0  -8   1    0.22    0.06
   0  -8   1    0.30    0.06
   0  -8   1    0.33    0.04
  -1   8  -1    0.04    0.05
  -1   8  -1    0.10    0.04
   1  -8   1    0.10    0.04
   1  -8   1    0.08    0.05
   1  -8   1    0.04    0.04
  -2   8  -1    0.60    0.11
   2  -8   1    0.33    0.08
   2  -8   1    0.41    0.09
  -3   8  -1    0.05    0.08
  -3   8  -1   -0.01    0.05
   3  -8   1    0.00    0.07
   3  -8   1    0.04    0.06
  -4   8  -1    0.70    0.15
   4  -8   1    0.75    0.14
   4  -8   1    0.72    0.14
   5   7  -1    0.58    0.13
  -5  -7   1    0.61    0.14
   4   7  -1    6.80    0.30
   4   7  -1    6.50    0.30
  -4  -7   1    6.42    0.31
   3   7  -1    5.59    0.24
   3   7  -1    5.66    0.24
  -3  -7   1    5.67    0.25
   2   7  -1    0.06    0.05
   2   7  -1    0.06    0.05
  -2  -7   1    0.05    0.05
  -2  -7   1    0.10    0.06
   1   7  -1    0.09    0.04
   1   7  -1    0.05    0.04
  -1  -7   1    0.06    0.05
  -1  -7   1    0.11    0.05
   0   7  -1   34.47    0.76
   0   7  -1   33.07    0.75
   0  -7   1   33.70    0.78
   0  -7   1   33.09    0.71
   0  -7   1   33.45    0.75
  -1   7  -1    5.30    0.18
  -1   7  -1    5.92    0.22
   1  -7   1    5.44    0.21
   1  -7   1    5.37    0.15
  -2   7  -1    1.05    0.13
   2  -7   1    1.17    0.13
   2  -7   1    1.00    0.11
  -3   7  -1    0.40    0.10
  -3   7  -1    0.53    0.08
   3  -7   1    0.53    0.10
   3  -7   1    0.60    0.11
  -4   7  -1    0.20    0.11
   4  -7   1    0.10    0.08
   4  -7   1    0.07    0.09
   5   6  -1    0.23    0.11
  -5  -6   1    0.09    0.17
   4   6  -1    6.69    0.30
   4   6  -1    6.78    0.30
  -4  -6   1    6.93    0.31
   3   6  -1   11.77    0.37
   3   6  -1   12.26    0.38
  -3  -6   1   11.47    0.38
  -3  -6   1   10.98    0.36
   2   6  -1    0.28    0.06
   2   6  -1    0.42    0.07
   2   6  -1    0.38    0.04
  -2  -6   1    0.48    0.07
  -2  -6   1    0.28    0.07
   1   6  -1    0.36    0.06
   1   6  -1    0.32    0.05
  -1  -6   1    0.39    0.06
  -1  -6   1    0.33    0.06
   0   6  -1   13.63    0.35
   0   6  -1   13.57    0.34
   0  -6   1   12.95    0.36
   0  -6   1   13.66    0.33
   0  -6   1   13.69    0.31
  -1   6  -1   27.40    0.65
  -1   6  -1   27.31    0.62
   1  -6   1   27.50    0.62
   1  -6   1   27.15    0.65
   1  -6   1   26.67    0.58
  -2   6  -1    2.32    0.15
   2  -6   1    2.41    0.14
   2  -6   1    2.37    0.14
  -3   6  -1    2.40    0.22
  -3   6  -1    2.11    0.14
   3  -6   1    2.47    0.16
   3  -6   1    2.30    0.16
  -4   6  -1    0.48    0.13
   4  -6   1    0.46    0.12
   4  -6   1    0.39    0.10
   5   5  -1    1.41    0.18
   4   5  -1    4.87    0.25
  -4  -5   1    4.46    0.23
   3   5  -1   21.46    0.54
   3   5  -1   23.63    0.60
  -3  -5   1   23.14    0.60
  -3  -5   1   22.93    0.59
   2   5  -1   15.42    0.41
   2   5  -1   16.12    0.43
  -2  -5   1   16.44    0.42
  -2  -5   1   16.31    0.36
  -2  -5   1   15.87    0.43
   1   5  -1   22.60    0.53
   1   5  -1   22.81    0.52
  -1  -5   1   22.85    0.54
  -1  -5   1   22.92    0.54
   0   5  -1    1.38    0.07
   0   5  -1    1.32    0.08
   0  -5   1    1.30    0.07
   0  -5   1    1.36    0.08
   0  -5   1    1.40    0.06
  -1   5  -1    2.10    0.11
  -1   5  -1    2.10    0.10
   1  -5   1    2.06    0.10
   1  -5   1    2.14    0.11
   1  -5   1    2.23    0.07
  -2   5  -1    1.72    0.13
   2  -5   1    1.34    0.10
   2  -5   1    1.47    0.10
  -3   5  -1    0.09    0.07
  -3   5  -1   -0.04    0.03
   3  -5   1   -0.07    0.04
   3  -5   1    0.01    0.05
  -4   5  -1    0.58    0.13
   4  -5   1    0.72    0.12
   4  -5   1    0.68    0.13
  -5   5  -1    0.10    0.12
   5  -5   1   -0.09    0.09
   5   4  -1   -0.06    0.10
   4   4  -1    0.18    0.08
  -4  -4   1    0.18    0.08
  -4  -4   1    0.09    0.07
   3   4  -1   32.85    0.78
   3   4  -1   30.80    0.73
  -3  -4   1   31.14    0.77
  -3  -4   1   32.22    0.78
  -3  -4   1   32.86    0.77
   2   4  -1   98.87    2.04
  -2  -4   1   96.68    2.04
  -2  -4   1   95.93    2.03
  -2  -4   1   98.65    2.04
  -2  -4   1   98.20    1.99
   1   4  -1   21.83    0.52
   1   4  -1   21.76    0.50
  -1  -4   1   23.02    0.52
  -1  -4   1   23.19    0.47
  -1  -4   1   23.51    0.53
   0   4  -1   38.70    0.80
   0   4  -1   36.47    0.80
   0  -4   1   38.04    0.77
   0  -4   1   36.95    0.81
   0  -4   1   37.58    0.79
  -1   4  -1    4.76    0.17
  -1   4  -1    4.83    0.15
   1  -4   1    4.91    0.17
   1  -4   1    4.81    0.11
   1  -4   1    4.88    0.16
  -2   4  -1    0.77    0.09
  -2   4  -1    0.65    0.07
   2  -4   1    0.57    0.07
   2  -4   1    0.58    0.07
  -3   4  -1    0.39    0.09
   3  -4   1    0.36    0.08
   3  -4   1    0.30    0.07
  -4   4  -1    3.34    0.24
  -4   4  -1    2.34    0.16
   4  -4   1    3.40    0.21
   4  -4   1    3.40    0.19
  -5   4  -1    0.48    0.15
   5  -4   1    0.89    0.16
   5   3  -1    0.22    0.11
  -5  -3   1    0.31    0.10
   4   3  -1    0.91    0.13
   4   3  -1    0.89    0.11
  -4  -3   1    0.79    0.12
  -4  -3   1    0.97    0.12
   3   3  -1    3.54    0.18
  -3  -3   1    3.46    0.17
  -3  -3   1    3.85    0.18
  -3  -3   1    3.75    0.17
   2   3  -1   60.49    1.31
  -2  -3   1   60.66    1.28
  -2  -3   1   61.90    1.31
  -2  -3   1   61.03    1.31
  -2  -3   1   62.52    1.31
   1   3  -1   19.90    0.45
   1   3  -1   19.69    0.46
  -1  -3   1   20.99    0.46
  -1  -3   1   19.71    0.46
  -1  -3   1   20.18    0.42
   0   3  -1   27.06    0.58
   0   3  -1   27.42    0.58
   0  -3   1   27.09    0.57
   0  -3   1   26.99    0.56
   0  -3   1   26.82    0.59
  -1   3  -1    2.23    0.09
  -1   3  -1    2.06    0.10
   1  -3   1    2.19    0.10
   1  -3   1    2.33    0.10
  -2   3  -1    5.98    0.19
  -2   3  -1    5.59    0.21
   2  -3   1    5.88    0.20
   2  -3   1    6.12    0.21
  -3   3  -1    0.12    0.06
  -3   3  -1    0.09    0.05
   3  -3   1    0.14    0.06
   3  -3   1    0.14    0.05
  -4   3  -1    0.66    0.10
  -4   3  -1    0.68    0.13
   4  -3   1    0.55    0.10
   4  -3   1    0.49    0.10
  -5   3  -1    0.33    0.13
   5  -3   1    0.21    0.10
   5   2  -1    0.54    0.14
   4   2  -1    0.08    0.06
   4   2  -1    0.06    0.06
  -4  -2   1    0.07    0.07
  -4  -2   1    0.00    0.06
  -4  -2   1    0.17    0.07
  -3  -2   1    1.01    0.10
  -3  -2   1    0.85    0.10
  -3  -2   1    0.77    0.08
  -3  -2   1    0.85    0.10
  -3  -2   1    0.76    0.09
  -2  -2   1   78.30    1.64
  -2  -2   1   74.61    1.64
  -2  -2   1   80.30    1.63
  -2  -2   1   80.79    1.64
  -2  -2   1   79.57    1.65
   1   2  -1  524.09   10.56
  -1  -2   1  487.86   10.51
  -1  -2   1  525.68   10.45
  -1  -2   1  537.35   10.51
  -1  -2   1  541.20   10.56
   0   2  -1   -0.02    0.02
   0   2  -1    0.02    0.02
   0  -2   1    0.00    0.02
   0  -2   1    0.10    0.02
   0  -2   1   -0.02    0.02
  -1   2  -1   42.80    0.90
  -1   2  -1   42.76    0.92
   1  -2   1   43.31    0.90
   1  -2   1   43.17    0.91
  -2   2  -1    8.64    0.24
  -2   2  -1    8.78    0.28
   2  -2   1    8.21    0.24
   2  -2   1    8.57    0.26
  -3   2  -1    0.88    0.10
  -3   2  -1    1.05    0.13
   3  -2   1    1.09    0.11
   3  -2   1    1.08    0.12
  -4   2  -1   -0.01    0.07
  -4   2  -1    0.02    0.06
   4  -2   1   -0.05    0.05
   4  -2   1    0.02    0.06
  -5   2  -1    0.79    0.16
   5  -2   1    0.83    0.15
   5   1  -1    0.10    0.09
  -5  -1   1    0.10    0.10
   4   1  -1    0.16    0.07
   4   1  -1    0.16    0.07
  -4  -1   1    0.06    0.07
  -4  -1   1    0.13    0.07
  -3  -1   1    0.00    0.04
  -3  -1   1    0.00    0.04
  -3  -1   1    0.00    0.05
  -3  -1   1   -0.03    0.02
  -3  -1   1   -0.01    0.04
  -2  -1   1    0.03    0.03
  -2  -1   1   -0.01    0.03
  -2  -1   1   -0.04    0.02
  -2  -1   1    0.04    0.03
  -2  -1   1    0.00    0.03
  -1  -1   1  403.25    8.00
  -1  -1   1  399.80    8.06
  -1  -1   1  395.66    8.04
   0   1  -1  231.66    4.73
   0  -1   1  236.67    4.75
   0  -1   1  240.68    4.75
  -1   1  -1  178.77    3.52
  -1   1  -1  171.01    3.55
  -1   1  -1  179.66    3.54
   1  -1   1  176.15    3.54
   1  -1   1  177.59    3.53
  -2   1  -1    0.79    0.05
  -2   1  -1    0.58    0.07
  -2   1  -1    0.83    0.08
   2  -1   1    0.78    0.06
   2  -1   1    0.80    0.08
  -3   1  -1    0.74    0.09
  -3   1  -1    0.65    0.06
  -3   1  -1    0.80    0.11
   3  -1   1    0.64    0.09
   3  -1   1    0.79    0.09
  -4   1  -1    1.42    0.17
  -4   1  -1    1.63    0.15
   4  -1   1    1.21    0.14
  -5   1  -1    1.22    0.19
   5  -1   1    1.32    0.18
   5   0  -1    0.08    0.09
  -5   0   1    0.35    0.12
   4   0  -1    1.61    0.15
   4   0  -1    1.36    0.15
  -4   0   1    1.26    0.16
  -4   0   1    1.87    0.14
   3   0  -1    1.36    0.10
  -3   0   1    1.36    0.09
  -3   0   1    1.52    0.10
  -3   0   1    1.46    0.14
  -3   0   1    1.74    0.12
  -2   0   1    9.55    0.26
  -2   0   1    9.31    0.24
  -2   0   1    9.33    0.26
  -2   0   1    9.06    0.27
  -1   0   1    0.25    0.03
  -1   0   1    0.21    0.03
  -1   0   1    0.17    0.03
   0   0  -1   13.47    0.27
   0   0   1   11.76    0.26
   0   0   1   13.59    0.27
   0   0   1   13.05    0.27
  -1   0  -1    0.90    0.06
  -1   0  -1    0.69    0.05
  -1   0  -1    0.85    0.04
   1   0   1    0.77    0.05
   1   0   1    0.88    0.04
  -2   0  -1    2.05    0.10
  -2   0  -1    2.13    0.12
  -2   0  -1    2.20    0.09
   2   0   1    2.16    0.10
   2   0   1    2.17    0.09
  -3   0  -1    1.31    0.12
  -3   0  -1    1.29    0.08
  -3   0  -1    1.25    0.13
   3   0   1    1.63    0.10
   3   0   1    1.62    0.13
  -4   0  -1    0.94    0.14
  -4   0  -1    1.11    0.13
   4   0   1    1.03    0.13
  -5   0  -1   -0.03    0.09
  -5   0  -1    0.01    0.10
   5   0   1   -0.03    0.08
   5  -1  -1    0.48    0.12
  -5   1   1    0.45    0.13
   4  -1  -1    0.31    0.08
   4  -1  -1    0.47    0.10
  -4   1   1    0.23    0.07
  -4   1   1    0.35    0.10
   3  -1  -1    1.05    0.11
  -3   1   1    1.24    0.12
  -3   1   1    0.88    0.11
  -3   1   1    0.93    0.09
   2  -1  -1   13.29    0.35
  -2   1   1   13.53    0.35
  -2   1   1   12.87    0.32
  -2   1   1   13.15    0.36
  -2   1   1   13.28    0.31
   1  -1  -1    7.72    0.20
   1  -1  -1    8.05    0.18
  -1   1   1    7.71    0.20
  -1   1   1    7.66    0.18
  -1   1   1    7.87    0.21
   0  -1  -1   74.95    1.52
   0  -1  -1   76.01    1.51
   0   1   1   73.41    1.51
   0   1   1   78.25    1.55
  -1  -1  -1  112.48    2.33
  -1  -1  -1  112.69    2.34
  -1  -1  -1  120.17    2.32
   1   1   1  117.79    2.33
  -2  -1  -1    4.26    0.14
  -2  -1  -1    4.45    0.16
  -2  -1  -1    4.27    0.14
  -2  -1  -1    4.59    0.17
   2   1   1    4.71    0.16
  -3  -1  -1    0.93    0.09
  -3  -1  -1    0.72    0.09
  -3  -1  -1    0.68    0.10
   3   1   1    0.77    0.08
   3   1   1    0.71    0.09
  -4  -1  -1    0.76    0.11
  -4  -1  -1    0.97    0.14
   4   1   1    0.95    0.12
  -5  -1  -1    0.72    0.16
  -5  -1  -1    0.72    0.13
   5   1   1    0.69    0.13
   5  -2  -1   -0.07    0.08
  -5   2   1   -0.12    0.09
   4  -2  -1    1.13    0.14
   4  -2  -1    1.14    0.13
  -4   2   1    1.04    0.12
  -4   2   1    1.03    0.15
   3  -2  -1   12.78    0.38
   3  -2  -1   13.21    0.33
  -3   2   1   13.51    0.41
  -3   2   1   12.76    0.39
  -3   2   1   13.43    0.36
   2  -2  -1   60.51    1.30
   2  -2  -1   61.23    1.25
  -2   2   1   62.65    1.32
  -2   2   1   59.64    1.27
  -2   2   1   60.88    1.30
   1  -2  -1  299.64    5.91
   1  -2  -1  297.49    5.93
  -1   2   1  290.24    5.91
  -1   2   1  298.67    5.97
  -1   2   1  293.47    5.94
   0  -2  -1    0.27    0.03
   0  -2  -1    0.27    0.03
   0   2   1    0.25    0.03
   0   2   1    0.21    0.02
  -1  -2  -1  131.90    2.65
  -1  -2  -1  132.07    2.67
  -1  -2  -1  137.60    2.67
   1   2   1  129.23    2.67
   1   2   1  130.57    2.64
  -2  -2  -1    3.61    0.14
  -2  -2  -1    3.51    0.13
  -2  -2  -1    3.30    0.14
  -2  -2  -1    3.42    0.12
   2   2   1    3.40    0.13
  -3  -2  -1    5.84    0.23
  -3  -2  -1    5.66    0.21
  -3  -2  -1    6.43    0.25
   3   2   1    5.92    0.21
  -4  -2  -1    0.29    0.10
  -4  -2  -1    0.23    0.08
   4   2   1    0.32    0.08
  -5  -2  -1   -0.03    0.08
   5   2   1    0.04    0.10
   5   2   1    0.05    0.08
   5  -3  -1    0.17    0.10
  -5   3   1   -0.03    0.10
   4  -3  -1    0.11    0.08
   4  -3  -1    0.17    0.08
  -4   3   1   -0.03    0.07
   3  -3  -1    9.47    0.31
  -3   3   1    8.99    0.31
  -3   3   1    9.17    0.33
  -3   3   1    9.18    0.28
   2  -3  -1   51.18    1.05
   2  -3  -1   50.91    1.12
  -2   3   1   52.67    1.14
  -2   3   1   50.51    1.08
  -2   3   1   50.33    1.11
   1  -3  -1    0.81    0.04
   1  -3  -1    0.87    0.07
  -1   3   1    0.88    0.07
  -1   3   1    0.76    0.04
  -1   3   1    0.85    0.07
   0  -3  -1   43.24    0.91
   0  -3  -1   43.56    0.90
   0   3   1   43.84    0.89
   0   3   1   44.42    0.91
  -1  -3  -1   26.38    0.59
  -1  -3  -1   26.10    0.57
  -1  -3  -1   28.29    0.60
   1   3   1   26.91    0.55
   1   3   1   26.93    0.60
  -2  -3  -1   23.61    0.54
  -2  -3  -1   24.02    0.56
  -2  -3  -1   24.22    0.56
   2   3   1   23.03    0.53
   2   3   1   23.21    0.57
  -3  -3  -1    0.14    0.05
  -3  -3  -1    0.05    0.05
  -3  -3  -1    0.07    0.05
   3   3   1    0.17    0.06
   3   3   1    0.12    0.05
  -4  -3  -1    0.02    0.06
  -4  -3  -1    0.13    0.08
   4   3   1    0.11    0.08
   4   3   1    0.06    0.06
  -5  -3  -1    0.03    0.09
   5   3   1    0.19    0.11
   5  -4  -1    0.33    0.12
  -5   4   1    0.28    0.13
   4  -4  -1   -0.02    0.06
   4  -4  -1    0.03    0.07
  -4   4   1    0.00    0.08
   3  -4  -1    4.35    0.20
  -3   4   1    4.25    0.22
  -3   4   1    4.31    0.20
  -3   4   1    4.24    0.17
   2  -4  -1   81.14    1.67
   2  -4  -1   84.58    1.77
  -2   4   1   84.92    1.78
  -2   4   1   82.42    1.71
  -2   4   1   82.85    1.76
   1  -4  -1   46.28    0.97
   1  -4  -1   48.48    1.02
  -1   4   1   47.53    1.01
  -1   4   1   48.08    1.03
  -1   4   1   47.17    0.98
   0  -4  -1    1.38    0.07
   0  -4  -1    1.39    0.06
   0   4   1    1.44    0.05
   0   4   1    1.57    0.08
   0   4   1    1.52    0.06
  -1  -4  -1    5.53    0.17
  -1  -4  -1    5.09    0.16
  -1  -4  -1    4.80    0.15
   1   4   1    5.04    0.16
   1   4   1    5.01    0.11
  -2  -4  -1   15.00    0.39
  -2  -4  -1   14.83    0.39
  -2  -4  -1   14.27    0.36
   2   4   1   14.21    0.34
   2   4   1   15.27    0.40
  -3  -4  -1    0.00    0.05
  -3  -4  -1    0.01    0.04
  -3  -4  -1    0.01    0.04
   3   4   1    0.00    0.04
   3   4   1    0.06    0.05
  -4  -4  -1   -0.01    0.07
  -4  -4  -1   -0.06    0.06
   4   4   1   -0.07    0.07
   4   4   1   -0.02    0.07
  -5  -4  -1    0.01    0.09
   5   4   1    0.14    0.12
   5  -5  -1    0.04    0.09
  -5   5   1    0.17    0.12
   4  -5  -1    4.33    0.24
   4  -5  -1    3.83    0.22
  -4   5   1    3.88    0.26
   3  -5  -1    0.26    0.08
  -3   5   1    0.14    0.07
  -3   5   1    0.32    0.06
   2  -5  -1    0.28    0.06
   2  -5  -1    0.34    0.03
  -2   5   1    0.28    0.06
  -2   5   1    0.32    0.05
  -2   5   1    0.37    0.06
   1  -5  -1   19.56    0.42
   1  -5  -1   19.88    0.48
  -1   5   1   19.76    0.44
  -1   5   1   18.72    0.48
  -1   5   1   19.73    0.46
   0  -5  -1    7.88    0.22
   0  -5  -1    8.20    0.21
   0   5   1    8.02    0.21
   0   5   1    7.97    0.19
   0   5   1    7.78    0.22
  -1  -5  -1   29.82    0.68
   1   5   1   29.59    0.67
   1   5   1   29.87    0.67
  -2  -5  -1    1.45    0.09
  -2  -5  -1    1.40    0.10
  -2  -5  -1    1.27    0.11
   2   5   1    1.29    0.11
   2   5   1    1.35    0.07
  -3  -5  -1    1.62    0.15
  -3  -5  -1    1.91    0.12
  -3  -5  -1    1.79    0.13
   3   5   1    1.75    0.14
   3   5   1    1.77    0.10
  -4  -5  -1    1.56    0.16
  -4  -5  -1    1.30    0.16
   4   5   1    1.56    0.18
  -5  -5  -1    0.07    0.10
   5   5   1    0.26    0.12
  -5   6   1    0.39    0.15
   4  -6  -1    0.53    0.12
   4  -6  -1    0.38    0.10
  -4   6   1    0.42    0.12
   3  -6  -1    0.00    0.05
   3  -6  -1   -0.01    0.06
  -3   6   1   -0.03    0.06
  -3   6   1    0.04    0.05
   2  -6  -1    1.35    0.12
  -2   6   1    1.34    0.08
  -2   6   1    1.25    0.13
  -2   6   1    1.55    0.13
   1  -6  -1    2.25    0.09
   1  -6  -1    2.24    0.12
  -1   6   1    2.41    0.09
  -1   6   1    2.30    0.11
  -1   6   1    2.18    0.12
   0  -6  -1   43.50    0.97
   0  -6  -1   44.51    0.95
   0   6   1   44.45    0.91
   0   6   1   44.13    0.94
   0   6   1   45.12    0.97
  -1  -6  -1    0.29    0.06
  -1  -6  -1    0.29    0.05
   1   6   1    0.29    0.05
   1   6   1    0.20    0.04
  -2  -6  -1    0.36    0.06
  -2  -6  -1    0.33    0.07
  -2  -6  -1    0.36    0.07
   2   6   1    0.60    0.08
   2   6   1    0.42    0.04
  -3  -6  -1    0.50    0.08
  -3  -6  -1    0.56    0.11
  -3  -6  -1    0.21    0.08
   3   6   1    0.53    0.10
  -4  -6  -1    0.80    0.13
  -4  -6  -1    0.73    0.12
   4   6   1    0.89    0.14
   5   6   1    0.04    0.12
   4  -7  -1    0.69    0.13
   4  -7  -1    0.62    0.13
  -4   7   1    0.36    0.12
   3  -7  -1    6.79    0.28
   3  -7  -1    7.01    0.29
  -3   7   1    6.92    0.31
   2  -7  -1    1.44    0.14
  -2   7   1    1.34    0.09
  -2   7   1    1.25    0.13
   1  -7  -1    0.52    0.05
   1  -7  -1    0.53    0.08
  -1   7   1    0.58    0.07
  -1   7   1    0.67    0.09
  -1   7   1    0.62    0.06
   0  -7  -1    5.90    0.19
   0  -7  -1    5.89    0.21
   0  -7  -1    6.06    0.16
   0   7   1    6.22    0.21
   0   7   1    5.80    0.18
  -1  -7  -1    0.31    0.05
  -1  -7  -1    0.28    0.06
   1   7   1    0.24    0.05
   1   7   1    0.27    0.06
  -2  -7  -1    4.09    0.17
  -2  -7  -1    3.72    0.18
   2   7   1    3.64    0.17
   2   7   1    3.61    0.17
  -3  -7  -1    6.17    0.27
  -3  -7  -1    6.44    0.25
   3   7   1    6.35    0.27
  -4  -7  -1    0.11    0.08
   4   7   1    0.14    0.09
  -5  -7  -1    0.43    0.23
   5   7   1    0.15    0.10
   5   7   1   -0.05    0.10
   4  -8  -1    0.69    0.13
   4  -8  -1    0.78    0.14
  -4   8   1    0.87    0.17
   3  -8  -1    2.49    0.18
   3  -8  -1    2.60    0.21
  -3   8   1    2.41    0.22
   2  -8  -1    9.56    0.31
   2  -8  -1    8.65    0.32
  -2   8   1    9.32    0.34
  -2   8   1    9.12    0.27
   1  -8  -1    7.74    0.22
   1  -8  -1    7.61    0.24
   1  -8  -1    7.61    0.27
  -1   8   1    7.47    0.23
  -1   8   1    7.22    0.26
   0  -8  -1    6.06    0.16
   0  -8  -1    6.10    0.22
   0  -8  -1    5.75    0.20
   0   8   1    5.69    0.22
   0   8   1    5.98    0.20
  -1  -8  -1   27.02    0.64
  -1  -8  -1   25.94    0.63
   1   8   1   24.91    0.63
   1   8   1   25.90    0.62
  -2  -8  -1    6.32    0.26
  -2  -8  -1    6.29    0.23
   2   8   1    7.05    0.26
   2   8   1    6.70    0.25
  -3  -8  -1    0.10    0.07
   3   8   1    0.04    0.06
   3   8   1    0.22    0.08
  -4  -8  -1    0.08    0.09
   4   8   1   -0.03    0.08
   4   8   1    0.05    0.07
   4  -9  -1   -0.09    0.08
   4  -9  -1    0.12    0.10
  -4   9   1    0.03    0.09
   3  -9  -1    0.04    0.07
   3  -9  -1    0.11    0.08
  -3   9   1    0.11    0.09
   2  -9  -1   15.31    0.45
   2  -9  -1   15.82    0.48
  -2   9   1   16.23    0.50
  -2   9   1   15.40    0.41
   1  -9  -1    0.03    0.04
   1  -9  -1    0.03    0.04
   1  -9  -1    0.00    0.03
  -1   9   1    0.06    0.04
  -1   9   1   -0.03    0.05
   0  -9  -1    2.41    0.14
   0  -9  -1    2.54    0.13
   0  -9  -1    2.49    0.10
   0   9   1    2.38    0.14
   0   9   1    2.39    0.12
  -1  -9  -1    1.09    0.11
  -1  -9  -1    1.01    0.12
   1   9   1    0.95    0.10
   1   9   1    1.08    0.11
  -2  -9  -1    1.32    0.15
   2   9   1    1.43    0.14
   2   9   1    1.36    0.13
  -3  -9  -1    1.34    0.16
   3   9   1    1.53    0.16
   3   9   1    1.68    0.17
  -4  -9  -1    0.11    0.10
   4   9   1    0.05    0.09
   4   9   1    0.16    0.09
   4 -10  -1    0.20    0.11
   4 -10  -1    0.05    0.09
  -4  10   1    0.27    0.12
   3 -10  -1    0.21    0.09
   3 -10  -1    0.17    0.08
  -3  10   1    0.09    0.08
   2 -10  -1    1.32    0.13
   2 -10  -1    0.90    0.13
  -2  10   1    1.37    0.17
   1 -10  -1    0.11    0.05
   1 -10  -1    0.00    0.05
   1 -10  -1    0.14    0.05
  -1  10   1    0.15    0.05
  -1  10   1    0.11    0.07
   0 -10  -1    3.66    0.19
   0 -10  -1    3.69    0.17
   0  10   1    3.71    0.16
   0  10   1    3.77    0.19
  -1 -10  -1    4.98    0.22
  -1 -10  -1    5.30    0.23
   1  10   1    4.56    0.21
   1  10   1    4.94    0.21
  -2 -10  -1   13.09    0.41
  -2 -10  -1   12.38    0.38
   2  10   1   12.24    0.39
   2  10   1   11.71    0.39
  -3 -10  -1    0.13    0.08
   3  10   1    0.03    0.07
   3  10   1    0.05    0.08
  -4 -10  -1   -0.06    0.09
   4  10   1   -0.04    0.10
   4  10   1    0.03    0.08
   4 -11  -1   -0.07    0.10
   4 -11  -1   -0.09    0.09
   3 -11  -1   -0.05    0.07
   3 -11  -1    0.06    0.07
  -3  11   1    0.00    0.08
   2 -11  -1    0.20    0.07
   2 -11  -1    0.28    0.09
  -2  11   1    0.21    0.09
   1 -11  -1    8.16    0.32
  -1  11   1    7.67    0.26
  -1  11   1    8.69    0.33
   0 -11  -1    0.98    0.11
   0 -11  -1    0.92    0.12
   0  11   1    0.74    0.10
   0  11   1    0.86    0.12
  -1 -11  -1    0.51    0.10
  -1 -11  -1    0.43    0.09
   1  11   1    0.60    0.11
   1  11   1    0.60    0.10
  -2 -11  -1    0.02    0.06
  -2 -11  -1   -0.02    0.06
   2  11   1   -0.03    0.07
   2  11   1    0.01    0.06
  -3 -11  -1    0.04    0.08
   3  11   1    0.04    0.07
   3  11   1    0.09    0.09
  -4 -11  -1    0.13    0.11
   4  11   1   -0.03    0.08
   3 -12  -1    0.09    0.09
   3 -12  -1    0.22    0.11
  -3  12   1    0.11    0.11
   2 -12  -1    0.36    0.09
   2 -12  -1    0.74    0.14
  -2  12   1    0.51    0.12
   1 -12  -1    0.21    0.08
  -1  12   1    0.08    0.08
  -1  12   1    0.07    0.04
   0 -12  -1    1.56    0.16
   0 -12  -1    1.29    0.14
   0  12   1    1.37    0.16
   0  12   1    1.46    0.14
  -1 -12  -1    0.40    0.10
  -1 -12  -1    0.34    0.10
   1  12   1    0.22    0.08
   1  12   1    0.20    0.08
  -2 -12  -1    0.11    0.09
  -2 -12  -1    0.10    0.08
   2  12   1    0.03    0.08
   2  12   1    0.18    0.08
  -3 -12  -1    0.93    0.15
   3  12   1    0.97    0.14
   3  12   1    1.11    0.16
   3 -13  -1    0.00    0.09
   3 -13  -1   -0.02    0.09
  -3  13   1   -0.09    0.09
   2 -13  -1    0.04    0.09
  -2  13   1   -0.07    0.06
   1 -13  -1    0.04    0.08
  -1  13   1    0.00    0.04
  -1  13   1    0.13    0.08
   0 -13  -1    4.62    0.22
   0 -13  -1    4.67    0.26
   0  13   1    5.06    0.25
   0  13   1    4.58    0.22
  -1 -13  -1    0.57    0.11
  -1 -13  -1    0.50    0.11
   1  13   1    0.57    0.11
   1  13   1    0.60    0.11
  -2 -13  -1    0.48    0.11
  -2 -13  -1    0.35    0.11
   2  13   1    0.37    0.10
   2  13   1    0.35    0.11
  -3 -13  -1    0.46    0.14
   3  13   1    0.61    0.13
   2 -14  -1    0.09    0.10
  -2  14   1   -0.02    0.08
   1 -14  -1    0.07    0.09
  -1  14   1    0.06    0.08
   0 -14  -1    0.05    0.08
   0 -14  -1    0.06    0.09
   0  14   1    0.06    0.08
   0  14   1    0.04    0.07
  -1 -14  -1    0.12    0.10
  -1 -14  -1    0.20    0.10
   1  14   1    0.36    0.10
   1  14   1    0.18    0.09
  -2 -14  -1    0.08    0.10
  -2 -14  -1    0.25    0.10
   2  14   1    0.28    0.11
   2  14   1    0.16    0.10
  -3 -14  -1   -0.03    0.10
   3  14   1    0.05    0.10
   2 -15  -1   -0.08    0.10
  -2  15   1    0.15    0.11
   1 -15  -1    0.61    0.14
  -1  15   1    0.71    0.14
   0 -15  -1    0.04    0.09
   0  15   1    0.01    0.09
   0  15   1    0.10    0.08
  -1 -15  -1    1.98    0.21
  -1 -15  -1    1.57    0.19
   1  15   1    1.94    0.19
   1  15   1    1.52    0.19
  -2 -15  -1    0.46    0.14
  -2 -15  -1    0.64    0.17
   2  15   1    0.84    0.15
   1 -16  -1    0.06    0.10
  -1  16   1    0.05    0.10
   0 -16  -1   -0.01    0.10
   0  16   1    0.07    0.09
   0  16   1    0.08    0.09
  -1 -16  -1    0.30    0.12
  -1 -16  -1    0.18    0.11
   1  16   1    0.11    0.10
   1  16   1    0.25    0.11
   1  16  -2    0.22    0.11
  -1 -16   2    0.29    0.13
   0  16  -2    0.08    0.09
   0 -16   2   -0.05    0.11
   2  15  -2    0.36    0.13
  -2 -15   2    0.36    0.13
  -2 -15   2    0.25    0.12
   1  15  -2    0.22    0.10
  -1 -15   2    0.04    0.10
  -1 -15   2    0.14    0.10
   0  15  -2    0.10    0.09
   0 -15   2    0.02    0.08
  -1  15  -2    2.81    0.21
  -1  15  -2    2.89    0.23
   1 -15   2    2.69    0.26
   2  14  -2    0.10    0.10
  -2 -14   2   -0.05    0.09
  -2 -14   2    0.21    0.11
   1  14  -2    0.06    0.08
  -1 -14   2   -0.05    0.08
  -1 -14   2    0.05    0.08
   0  14  -2    0.03    0.08
   0  14  -2    0.19    0.09
   0 -14   2    0.08    0.10
  -1  14  -2    0.51    0.11
  -1  14  -2    0.27    0.09
   1 -14   2    0.35    0.11
  -2  14  -2    0.80    0.15
   2 -14   2    0.89    0.16
   3  13  -2   -0.02    0.09
  -3 -13   2    0.12    0.12
   2  13  -2   -0.07    0.07
  -2 -13   2   -0.04    0.07
  -2 -13   2   -0.07    0.07
   1  13  -2    0.46    0.11
  -1 -13   2    0.47    0.11
  -1 -13   2    0.67    0.13
   0  13  -2    0.06    0.07
   0  13  -2    0.10    0.07
   0 -13   2    0.15    0.09
  -1  13  -2    0.06    0.07
  -1  13  -2    0.14    0.08
   1 -13   2   -0.01    0.08
  -2  13  -2    0.99    0.17
   2 -13   2    1.12    0.17
  -3  13  -2    1.36    0.21
   3 -13   2    1.86    0.22
   3  12  -2    0.47    0.12
  -3 -12   2    0.47    0.13
  -3 -12   2    0.50    0.13
   2  12  -2   -0.03    0.07
  -2 -12   2    0.05    0.08
  -2 -12   2    0.02    0.08
   1  12  -2    1.43    0.14
   1  12  -2    1.90    0.18
  -1 -12   2    1.30    0.16
  -1 -12   2    1.24    0.14
   0  12  -2    4.83    0.23
   0  12  -2    4.49    0.22
   0 -12   2    4.67    0.21
   0 -12   2    4.48    0.25
  -1  12  -2   -0.01    0.05
  -1  12  -2   -0.05    0.06
   1 -12   2   -0.07    0.06
  -2  12  -2   -0.03    0.07
  -2  12  -2   -0.05    0.05
   2 -12   2    0.03    0.08
  -3  12  -2    0.00    0.09
   3 -12   2   -0.12    0.07
   3 -12   2    0.11    0.10
   4  11  -2    0.14    0.10
  -4 -11   2    0.03    0.11
   3  11  -2    0.02    0.08
  -3 -11   2    0.02    0.08
  -3 -11   2    0.08    0.09
   2  11  -2    0.08    0.07
  -2 -11   2    0.07    0.08
  -2 -11   2   -0.02    0.07
   1  11  -2    0.15    0.07
   1  11  -2    0.04    0.06
  -1 -11   2    0.17    0.07
  -1 -11   2    0.12    0.08
   0  11  -2    0.34    0.08
   0  11  -2    0.47    0.09
   0 -11   2    0.35    0.08
   0 -11   2    0.50    0.11
  -1  11  -2    2.31    0.15
  -1  11  -2    1.89    0.17
   1 -11   2    2.36    0.18
  -2  11  -2   -0.02    0.06
  -2  11  -2    0.03    0.07
   2 -11   2   -0.01    0.08
   2 -11   2   -0.06    0.06
  -3  11  -2    0.93    0.17
   3 -11   2    1.03    0.15
   3 -11   2    1.07    0.17
   4  10  -2    0.08    0.09
  -4 -10   2    0.14    0.11
   3  10  -2   -0.05    0.07
  -3 -10   2    0.02    0.08
  -3 -10   2    0.01    0.07
   2  10  -2    0.88    0.12
   2  10  -2    0.59    0.09
  -2 -10   2    0.66    0.11
  -2 -10   2    0.71    0.12
   1  10  -2    0.65    0.10
   1  10  -2    0.62    0.09
  -1 -10   2    0.70    0.11
  -1 -10   2    0.69    0.11
   0  10  -2    7.65    0.27
   0  10  -2    7.60    0.27
   0 -10   2    7.21    0.29
   0 -10   2    7.56    0.26
  -1  10  -2    7.61    0.29
  -1  10  -2    7.63    0.27
   1 -10   2    7.33    0.25
   1 -10   2    7.51    0.30
  -2  10  -2   -0.01    0.06
  -2  10  -2    0.02    0.05
   2 -10   2    0.03    0.06
   2 -10   2   -0.03    0.06
  -3  10  -2    0.15    0.09
   3 -10   2    0.26    0.10
   3 -10   2    0.28    0.09
  -4  10  -2    0.08    0.11
   4 -10   2    0.09    0.10
   4 -10   2   -0.02    0.09
   4   9  -2    0.08    0.09
  -4  -9   2    0.03    0.09
   3   9  -2    0.01    0.06
  -3  -9   2    0.00    0.06
  -3  -9   2   -0.06    0.07
   2   9  -2   -0.01    0.05
   2   9  -2   -0.05    0.05
  -2  -9   2    0.08    0.06
  -2  -9   2   -0.06    0.06
   1   9  -2    1.09    0.12
   1   9  -2    0.87    0.10
  -1  -9   2    0.97    0.11
  -1  -9   2    0.76    0.10
   0   9  -2    3.30    0.16
   0   9  -2    3.21    0.16
   0  -9   2    3.13    0.15
   0  -9   2    2.94    0.17
   0  -9   2    3.23    0.17
  -1   9  -2    0.75    0.10
  -1   9  -2    0.75    0.11
   1  -9   2    0.72    0.11
   1  -9   2    0.78    0.09
  -2   9  -2    3.50    0.21
  -2   9  -2    3.56    0.18
   2  -9   2    3.53    0.21
   2  -9   2    3.77    0.19
  -3   9  -2    0.04    0.04
  -3   9  -2    0.06    0.07
   3  -9   2    0.06    0.07
   3  -9   2   -0.02    0.06
  -4   9  -2    0.56    0.16
   4  -9   2    0.62    0.14
   4  -9   2    0.39    0.12
   4   8  -2    0.00    0.08
  -4  -8   2    0.00    0.07
   3   8  -2    0.42    0.09
   3   8  -2    0.47    0.10
  -3  -8   2    0.52    0.10
  -3  -8   2    0.35    0.10
   2   8  -2    1.43    0.14
   2   8  -2    1.46    0.11
  -2  -8   2    1.14    0.13
  -2  -8   2    1.49    0.15
   1   8  -2    0.07    0.04
   1   8  -2    0.07    0.05
  -1  -8   2    0.01    0.04
  -1  -8   2    0.06    0.05
   0   8  -2    0.05    0.04
   0   8  -2    0.02    0.04
   0  -8   2    0.03    0.03
   0  -8   2    0.07    0.05
   0  -8   2    0.05    0.04
  -1   8  -2   25.61    0.60
  -1   8  -2   25.23    0.63
   1  -8   2   24.94    0.55
   1  -8   2   22.93    0.59
   1  -8   2   25.96    0.64
  -2   8  -2   17.11    0.52
  -2   8  -2   17.78    0.47
   2  -8   2   17.79    0.51
   2  -8   2   17.47    0.49
  -3   8  -2   -0.03    0.06
  -3   8  -2    0.00    0.04
   3  -8   2    0.06    0.06
   3  -8   2   -0.03    0.06
  -4   8  -2   -0.01    0.08
   4  -8   2   -0.08    0.07
   4  -8   2   -0.02    0.09
   4   7  -2    6.69    0.30
  -4  -7   2    6.88    0.32
   3   7  -2    0.08    0.06
   3   7  -2    0.01    0.05
  -3  -7   2    0.01    0.07
  -3  -7   2   -0.02    0.06
   2   7  -2    0.34    0.07
   2   7  -2    0.23    0.06
  -2  -7   2    0.29    0.07
  -2  -7   2    0.21    0.07
   1   7  -2   -0.01    0.04
   1   7  -2   -0.01    0.03
  -1  -7   2    0.00    0.01
  -1  -7   2    0.02    0.04
  -1  -7   2    0.00    0.05
   0   7  -2    4.09    0.16
   0   7  -2    3.89    0.15
   0  -7   2    3.77    0.12
   0  -7   2    4.12    0.18
   0  -7   2    3.76    0.15
  -1   7  -2    0.14    0.05
  -1   7  -2    0.15    0.06
   1  -7   2    0.21    0.04
   1  -7   2    0.20    0.06
   1  -7   2    0.10    0.04
  -2   7  -2    3.53    0.17
  -2   7  -2    3.65    0.20
   2  -7   2    3.79    0.19
   2  -7   2    3.75    0.18
  -3   7  -2    2.81    0.20
  -3   7  -2    2.53    0.15
   3  -7   2    2.77    0.19
   3  -7   2    2.74    0.18
  -4   7  -2   -0.02    0.09
   4  -7   2    0.07    0.08
   4  -7   2   -0.05    0.07
   5   6  -2    0.02    0.09
  -5  -6   2    0.20    0.12
   4   6  -2    1.20    0.15
  -4  -6   2    1.39    0.17
   3   6  -2    0.11    0.06
   3   6  -2    0.04    0.05
  -3  -6   2   -0.01    0.06
  -3  -6   2    0.04    0.06
   2   6  -2    1.07    0.10
   2   6  -2    1.25    0.11
  -2  -6   2    1.27    0.12
  -2  -6   2    1.12    0.11
   1   6  -2    7.21    0.21
   1   6  -2    7.51    0.23
  -1  -6   2    7.33    0.24
  -1  -6   2    7.43    0.17
  -1  -6   2    7.33    0.24
   0   6  -2   33.18    0.73
   0   6  -2   32.80    0.73
   0  -6   2   32.05    0.69
   0  -6   2   33.07    0.72
   0  -6   2   32.31    0.75
  -1   6  -2    6.77    0.23
  -1   6  -2    6.15    0.20
   1  -6   2    6.41    0.16
   1  -6   2    6.52    0.21
   1  -6   2    6.01    0.22
  -2   6  -2   13.19    0.36
  -2   6  -2   12.89    0.40
   2  -6   2   13.46    0.39
   2  -6   2   12.68    0.38
  -3   6  -2   17.46    0.56
  -3   6  -2   17.76    0.49
   3  -6   2   18.05    0.53
   3  -6   2   18.49    0.52
  -4   6  -2    0.30    0.11
   4  -6   2    0.39    0.10
   4  -6   2    0.22    0.09
   5   5  -2    0.14    0.10
   4   5  -2    0.47    0.10
   4   5  -2    0.44    0.10
  -4  -5   2    0.42    0.11
   3   5  -2   30.75    0.76
   3   5  -2   31.25    0.76
  -3  -5   2   31.08    0.78
  -3  -5   2   31.71    0.78
   2   5  -2    1.14    0.10
   2   5  -2    1.03    0.08
  -2  -5   2    1.19    0.11
  -2  -5   2    1.11    0.06
  -2  -5   2    0.76    0.09
   1   5  -2    5.45    0.17
   1   5  -2    5.51    0.18
  -1  -5   2    5.52    0.19
  -1  -5   2    5.46    0.19
  -1  -5   2    5.39    0.13
   0   5  -2    3.62    0.13
   0   5  -2    3.65    0.13
   0  -5   2    3.87    0.15
   0  -5   2    3.79    0.11
   0  -5   2    3.71    0.13
  -1   5  -2    0.36    0.06
  -1   5  -2    0.33    0.05
   1  -5   2    0.39    0.05
   1  -5   2    0.36    0.06
   1  -5   2    0.48    0.04
  -2   5  -2    3.96    0.19
  -2   5  -2    3.72    0.16
   2  -5   2    3.52    0.16
   2  -5   2    3.83    0.17
  -3   5  -2    0.96    0.14
  -3   5  -2    1.19    0.12
   3  -5   2    1.22    0.13
   3  -5   2    1.23    0.14
  -4   5  -2    3.83    0.20
  -4   5  -2    3.61    0.25
   4  -5   2    3.70    0.23
   4  -5   2    3.68    0.25
  -5   5  -2    0.12    0.12
   5  -5   2   -0.01    0.10
   5   4  -2    0.32    0.10
   4   4  -2    0.26    0.09
  -4  -4   2    0.36    0.10
  -4  -4   2    0.43    0.10
   3   4  -2    2.02    0.13
  -3  -4   2    1.83    0.15
  -3  -4   2    2.01    0.14
  -3  -4   2    1.83    0.11
   2   4  -2    0.17    0.05
   2   4  -2    0.08    0.04
  -2  -4   2    0.19    0.06
  -2  -4   2    0.14    0.04
  -2  -4   2    0.18    0.05
   1   4  -2    0.80    0.05
   1   4  -2    0.84    0.07
  -1  -4   2    0.79    0.04
  -1  -4   2    0.84    0.08
  -1  -4   2    0.98    0.07
   0   4  -2   60.95    1.32
   0   4  -2   63.29    1.31
   0  -4   2   65.23    1.30
   0  -4   2   64.48    1.34
   0  -4   2   64.46    1.31
  -1   4  -2   12.62    0.26
  -1   4  -2   11.77    0.30
  -1   4  -2   11.32    0.32
   1  -4   2   11.42    0.30
   1  -4   2   12.29    0.32
  -2   4  -2    1.37    0.09
  -2   4  -2    1.25    0.12
   2  -4   2    1.20    0.11
   2  -4   2    1.41    0.12
  -3   4  -2   10.02    0.37
  -3   4  -2   10.23    0.32
   3  -4   2   10.06    0.32
   3  -4   2   10.31    0.34
  -4   4  -2    7.61    0.29
  -4   4  -2    7.12    0.34
   4  -4   2    6.99    0.31
  -5   4  -2    0.06    0.12
   5  -4   2   -0.04    0.08
   5   3  -2    1.15    0.20
   4   3  -2    0.23    0.07
   4   3  -2    0.17    0.08
  -4  -3   2    0.26    0.08
  -4  -3   2    0.16    0.08
  -4  -3   2    0.33    0.09
   3   3  -2    0.66    0.09
  -3  -3   2    0.80    0.10
  -3  -3   2    0.74    0.09
  -3  -3   2    0.85    0.11
  -3  -3   2    0.79    0.09
   2   3  -2  156.99    3.25
  -2  -3   2  161.08    3.27
  -2  -3   2  162.97    3.26
  -2  -3   2  157.79    3.22
   1   3  -2   23.14    0.51
   1   3  -2   22.71    0.49
  -1  -3   2   22.48    0.48
  -1  -3   2   23.05    0.52
  -1  -3   2   22.60    0.52
   0   3  -2    8.32    0.21
   0   3  -2    8.28    0.20
   0  -3   2    8.50    0.21
   0  -3   2    8.27    0.22
   0  -3   2    8.31    0.20
  -1   3  -2    3.31    0.12
  -1   3  -2    3.45    0.08
  -1   3  -2    3.21    0.13
   1  -3   2    3.56    0.12
   1  -3   2    3.48    0.12
  -2   3  -2    5.60    0.19
  -2   3  -2    5.49    0.21
   2  -3   2    5.40    0.20
   2  -3   2    5.68    0.19
  -3   3  -2    1.46    0.16
  -3   3  -2    1.46    0.13
   3  -3   2    1.50    0.11
   3  -3   2    1.36    0.13
  -4   3  -2   -0.07    0.06
  -4   3  -2    0.08    0.09
   4  -3   2    0.08    0.08
  -5   3  -2    0.86    0.18
   5  -3   2    1.18    0.18
   5   2  -2    0.98    0.17
   4   2  -2    0.33    0.08
  -4  -2   2    0.33    0.08
  -4  -2   2    0.27    0.09
  -3  -2   2    0.21    0.06
  -3  -2   2    0.17    0.06
  -3  -2   2    0.14    0.05
  -3  -2   2    0.14    0.06
  -3  -2   2    0.18    0.06
  -2  -2   2    4.93    0.16
  -2  -2   2    4.81    0.17
  -2  -2   2    4.63    0.16
  -2  -2   2    4.89    0.18
  -2  -2   2    4.46    0.16
   1   2  -2   24.38    0.51
   1   2  -2   24.29    0.53
  -1  -2   2   24.37    0.51
  -1  -2   2   24.26    0.54
  -1  -2   2   22.85    0.54
   0   2  -2  156.84    3.11
   0   2  -2  153.79    3.12
   0  -2   2  153.60    3.13
   0  -2   2  159.62    3.12
  -1   2  -2    0.42    0.02
  -1   2  -2    0.38    0.04
  -1   2  -2    0.54    0.06
   1  -2   2    0.48    0.05
   1  -2   2    0.50    0.05
  -2   2  -2   15.13    0.32
  -2   2  -2   14.80    0.38
  -2   2  -2   14.99    0.41
   2  -2   2   15.11    0.39
   2  -2   2   14.99    0.37
  -3   2  -2    0.05    0.05
  -3   2  -2   -0.02    0.04
   3  -2   2    0.03    0.04
   3  -2   2    0.04    0.05
  -4   2  -2    3.16    0.19
  -4   2  -2    3.19    0.23
   4  -2   2    3.15    0.20
  -5   2  -2    3.52    0.28
   5  -2   2    3.14    0.27
   5   1  -2   -0.03    0.08
  -5  -1   2    0.07    0.10
   4   1  -2    0.27    0.09
  -4  -1   2    0.24    0.09
  -4  -1   2    0.20    0.07
  -3  -1   2    0.02    0.04
  -3  -1   2    0.02    0.05
  -3  -1   2   -0.02    0.03
  -3  -1   2    0.00    0.05
  -3  -1   2   -0.03    0.02
  -2  -1   2    0.89    0.06
  -2  -1   2    0.85    0.08
  -2  -1   2    0.83    0.08
  -2  -1   2    1.00    0.07
   1   1  -2   81.52    1.67
  -1  -1   2   84.38    1.67
  -1  -1   2   80.36    1.69
  -1  -1   2   83.53    1.68
   0   1  -2    6.96    0.16
   0   1  -2    6.75    0.14
   0   1  -2    5.60    0.15
   0  -1   2    6.86    0.16
   0  -1   2    6.89    0.16
  -1   1  -2    7.22    0.20
  -1   1  -2    7.44    0.19
  -1   1  -2    7.46    0.16
   1  -1   2    7.27    0.18
   1  -1   2    7.26    0.20
  -2   1  -2    2.81    0.12
  -2   1  -2    2.63    0.13
  -2   1  -2    2.70    0.09
   2  -1   2    2.54    0.12
   2  -1   2    2.45    0.10
  -3   1  -2    0.18    0.07
  -3   1  -2    0.19    0.06
   3  -1   2    0.24    0.05
   3  -1   2    0.19    0.06
  -4   1  -2    1.46    0.18
  -4   1  -2    0.94    0.12
   4  -1   2    1.16    0.15
  -5   1  -2    0.10    0.10
  -5   1  -2    0.04    0.10
   5  -1   2    0.01    0.09
   5   0  -2    0.09    0.09
  -5   0   2    0.17    0.11
   4   0  -2    4.06    0.22
  -4   0   2    4.31    0.24
  -4   0   2    4.24    0.20
   3   0  -2    0.19    0.06
  -3   0   2    0.11    0.05
  -3   0   2    0.22    0.05
  -3   0   2    0.18    0.06
  -3   0   2    0.18    0.05
  -2   0   2    1.06    0.08
  -2   0   2    1.16    0.09
  -2   0   2    1.26    0.08
  -2   0   2    1.18    0.07
  -1   0   2  270.08    5.33
  -1   0   2  260.16    5.31
  -1   0   2  269.43    5.33
  -1   0   2  265.76    5.35
  -1   0   2  267.03    5.32
   0   0  -2   27.58    0.56
   0   0  -2   27.38    0.56
   0   0   2   27.44    0.56
   0   0   2   27.16    0.55
   0   0   2   26.68    0.56
  -1   0  -2   19.14    0.40
  -1   0  -2   18.76    0.43
  -1   0  -2   19.17    0.43
   1   0   2   18.56    0.42
   1   0   2   18.82    0.40
  -2   0  -2    0.12    0.04
  -2   0  -2    0.30    0.04
  -2   0  -2    0.19    0.05
   2   0   2    0.22    0.05
   2   0   2    0.25    0.04
  -3   0  -2    2.01    0.10
  -3   0  -2    2.07    0.13
  -3   0  -2    2.26    0.15
   3   0   2    2.11    0.13
   3   0   2    2.02    0.11
  -4   0  -2    0.24    0.08
  -4   0  -2    0.37    0.11
   4   0   2    0.24    0.08
  -5   0  -2    0.84    0.14
  -5   0  -2    0.70    0.15
   5   0   2    0.91    0.15
   5  -1  -2    0.12    0.09
  -5   1   2    0.01    0.09
   4  -1  -2   -0.04    0.06
  -4   1   2    0.01    0.07
  -4   1   2   -0.02    0.05
   3  -1  -2    2.38    0.14
   3  -1  -2    2.62    0.12
  -3   1   2    2.82    0.13
  -3   1   2    3.38    0.17
  -3   1   2    2.92    0.15
   2  -1  -2   33.74    0.72
   2  -1  -2   33.69    0.75
  -2   1   2   31.91    0.74
  -2   1   2   32.35    0.75
  -2   1   2   32.99    0.71
   1  -1  -2  113.54    2.25
  -1   1   2  106.81    2.27
  -1   1   2  112.02    2.26
  -1   1   2  114.75    2.24
  -1   1   2  112.70    2.26
   0  -1  -2   87.66    1.71
   0  -1  -2   87.87    1.71
   0   1   2   87.44    1.71
   0   1   2   73.92    1.72
   0   1   2   88.63    1.71
  -1  -1  -2    9.08    0.23
  -1  -1  -2    8.90    0.23
   1   1   2    8.82    0.19
   1   1   2    8.65    0.22
  -2  -1  -2    0.54    0.07
  -2  -1  -2    0.53    0.06
  -2  -1  -2    0.36    0.06
   2   1   2    0.44    0.05
   2   1   2    0.56    0.05
  -3  -1  -2    1.58    0.15
  -3  -1  -2    1.72    0.10
  -3  -1  -2    1.66    0.12
   3   1   2    1.62    0.11
   3   1   2    1.53    0.09
  -4  -1  -2    0.67    0.11
  -4  -1  -2    0.46    0.11
   4   1   2    0.64    0.11
  -5  -1  -2    0.22    0.11
   5   1   2    0.15    0.10
   5  -2  -2   -0.04    0.08
  -5   2   2   -0.06    0.09
   4  -2  -2    0.12    0.07
  -4   2   2    0.09    0.08
   3  -2  -2    9.45    0.26
   3  -2  -2    9.38    0.32
  -3   2   2    9.72    0.32
  -3   2   2   10.16    0.28
  -3   2   2    9.94    0.34
   2  -2  -2   15.71    0.36
   2  -2  -2   15.43    0.41
  -2   2   2   15.58    0.40
  -2   2   2   15.66    0.41
  -2   2   2   15.36    0.36
   1  -2  -2  187.76    3.68
   1  -2  -2  184.46    3.71
  -1   2   2  182.61    3.70
  -1   2   2  181.78    3.67
  -1   2   2  184.21    3.70
   0  -2  -2  122.78    2.48
   0  -2  -2  123.75    2.48
   0   2   2  122.41    2.47
   0   2   2  126.61    2.52
  -1  -2  -2   43.19    0.90
  -1  -2  -2   45.90    0.93
   1   2   2   43.90    0.94
   1   2   2   44.35    0.91
  -2  -2  -2    1.72    0.11
  -2  -2  -2    1.69    0.09
  -2  -2  -2    1.72    0.08
  -2  -2  -2    1.98    0.11
   2   2   2    1.78    0.09
  -3  -2  -2    1.98    0.13
  -3  -2  -2    2.02    0.14
  -3  -2  -2    2.00    0.11
   3   2   2    1.86    0.12
   3   2   2    1.96    0.10
  -4  -2  -2    0.01    0.06
   4   2   2    0.03    0.06
  -5  -2  -2    0.04    0.09
   5   2   2    0.07    0.10
   5   2   2    0.01    0.08
   5  -3  -2    0.85    0.15
  -5   3   2    0.83    0.16
   4  -3  -2    1.96    0.18
  -4   3   2    1.79    0.19
   3  -3  -2    7.25    0.22
   3  -3  -2    7.43    0.27
  -3   3   2    7.35    0.27
  -3   3   2    7.03    0.23
  -3   3   2    7.41    0.29
   2  -3  -2   33.77    0.71
   2  -3  -2   33.29    0.77
  -2   3   2   33.76    0.78
  -2   3   2   33.29    0.72
  -2   3   2   32.92    0.76
   1  -3  -2    0.16    0.04
   1  -3  -2    0.17    0.03
  -1   3   2    0.17    0.02
  -1   3   2    0.16    0.03
  -1   3   2    0.24    0.05
   0  -3  -2   89.25    1.80
   0  -3  -2   87.84    1.80
   0   3   2   89.11    1.81
   0   3   2   89.44    1.78
   0   3   2   88.27    1.78
  -1  -3  -2    1.99    0.09
  -1  -3  -2    1.84    0.07
  -1  -3  -2    2.17    0.09
   1   3   2    1.93    0.09
   1   3   2    1.89    0.06
  -2  -3  -2    2.72    0.10
  -2  -3  -2    2.91    0.13
  -2  -3  -2    3.01    0.14
   2   3   2    2.71    0.11
   2   3   2    2.91    0.14
  -3  -3  -2    2.00    0.14
  -3  -3  -2    1.95    0.12
  -3  -3  -2    2.09    0.11
   3   3   2    2.21    0.12
   3   3   2    1.87    0.14
  -4  -3  -2    0.51    0.11
  -4  -3  -2    0.54    0.09
   4   3   2    0.65    0.13
   4   3   2    0.75    0.10
  -5  -3  -2    0.06    0.08
   5   3   2   -0.10    0.09
   5  -4  -2   -0.11    0.08
  -5   4   2    0.03    0.10
   4  -4  -2    0.07    0.07
   4  -4  -2    0.10    0.08
  -4   4   2    0.14    0.09
   3  -4  -2   10.54    0.35
  -3   4   2   10.26    0.36
  -3   4   2   10.69    0.35
  -3   4   2   10.31    0.29
   2  -4  -2    2.01    0.08
   2  -4  -2    2.32    0.13
  -2   4   2    2.06    0.09
  -2   4   2    1.99    0.13
  -2   4   2    1.90    0.12
   1  -4  -2   14.25    0.32
   1  -4  -2   14.77    0.37
  -1   4   2   14.50    0.35
  -1   4   2   13.96    0.31
  -1   4   2   14.22    0.36
   0  -4  -2    0.39    0.05
   0  -4  -2    0.36    0.04
   0   4   2    0.35    0.03
   0   4   2    0.38    0.04
   0   4   2    0.31    0.04
  -1  -4  -2   10.75    0.28
  -1  -4  -2   11.02    0.28
  -1  -4  -2   10.49    0.25
   1   4   2   10.52    0.28
   1   4   2   10.40    0.23
  -2  -4  -2   30.54    0.68
  -2  -4  -2   31.37    0.72
  -2  -4  -2   31.50    0.72
   2   4   2   31.62    0.74
   2   4   2   30.62    0.67
  -3  -4  -2    0.38    0.07
  -3  -4  -2    0.59    0.09
  -3  -4  -2    0.57    0.08
   3   4   2    0.48    0.09
   3   4   2    0.57    0.07
  -4  -4  -2    0.12    0.08
  -4  -4  -2    0.13    0.07
   4   4   2    0.14    0.07
   4   4   2    0.21    0.09
  -5  -4  -2    0.08    0.10
   5   4   2    0.35    0.13
   5  -5  -2    0.06    0.09
  -5   5   2    0.04    0.10
   4  -5  -2    0.50    0.11
   4  -5  -2    0.66    0.13
  -4   5   2    0.63    0.14
   3  -5  -2    5.84    0.25
  -3   5   2    5.64    0.24
  -3   5   2    5.45    0.26
   2  -5  -2    0.26    0.03
   2  -5  -2    0.30    0.07
  -2   5   2    0.25    0.06
  -2   5   2    0.23    0.04
  -2   5   2    0.14    0.05
   1  -5  -2   12.40    0.29
   1  -5  -2   12.52    0.34
  -1   5   2   12.50    0.29
  -1   5   2   13.26    0.35
  -1   5   2   12.53    0.32
   0  -5  -2    0.26    0.04
   0  -5  -2    0.25    0.04
   0   5   2    0.27    0.03
   0   5   2    0.23    0.04
  -1  -5  -2    0.09    0.04
  -1  -5  -2    0.11    0.03
  -1  -5  -2    0.10    0.04
   1   5   2    0.12    0.02
   1   5   2    0.13    0.04
  -2  -5  -2    1.53    0.08
  -2  -5  -2    1.27    0.11
   2   5   2    1.41    0.07
   2   5   2    1.43    0.11
  -3  -5  -2    0.72    0.10
  -3  -5  -2    1.00    0.12
   3   5   2    0.87    0.08
   3   5   2    0.88    0.12
  -4  -5  -2    0.23    0.09
  -4  -5  -2    0.24    0.08
   4   5   2    0.26    0.10
  -5  -5  -2    0.00    0.10
   5   5   2    0.02    0.11
  -5   6   2    0.12    0.12
   4  -6  -2    0.03    0.08
   4  -6  -2    0.08    0.09
  -4   6   2    0.01    0.08
   3  -6  -2    0.38    0.09
  -3   6   2    0.34    0.09
  -3   6   2    0.46    0.09
   2  -6  -2    5.79    0.15
   2  -6  -2    5.78    0.23
  -2   6   2    5.77    0.22
  -2   6   2    5.59    0.17
  -2   6   2    5.71    0.23
   1  -6  -2   62.40    1.33
   1  -6  -2   61.53    1.27
  -1   6   2   61.05    1.33
  -1   6   2   61.00    1.29
  -1   6   2   59.94    1.26
   0  -6  -2   20.84    0.50
   0  -6  -2   21.22    0.49
   0   6   2   20.92    0.46
   0   6   2   20.93    0.51
  -1  -6  -2    4.94    0.18
  -1  -6  -2    4.03    0.15
   1   6   2    4.98    0.18
   1   6   2    4.66    0.17
  -2  -6  -2    3.81    0.15
  -2  -6  -2    3.69    0.17
  -2  -6  -2    3.88    0.18
   2   6   2    3.78    0.11
   2   6   2    3.85    0.18
  -3  -6  -2    0.03    0.06
  -3  -6  -2   -0.03    0.05
   3   6   2    0.06    0.06
  -4  -6  -2   -0.01    0.07
  -4  -6  -2   -0.01    0.07
   4   6   2   -0.01    0.08
  -5  -6  -2   -0.05    0.08
   5   6   2    0.10    0.11
   4  -7  -2   -0.14    0.07
   4  -7  -2    0.03    0.07
  -4   7   2    0.06    0.09
   3  -7  -2    8.66    0.32
  -3   7   2    7.41    0.33
   2  -7  -2    0.01    0.05
  -2   7   2   -0.06    0.03
  -2   7   2    0.01    0.04
  -2   7   2   -0.04    0.03
   1  -7  -2    1.05    0.07
   1  -7  -2    0.86    0.09
  -1   7   2    0.87    0.10
  -1   7   2    1.01    0.08
  -1   7   2    1.02    0.06
   0  -7  -2    0.51    0.07
   0  -7  -2    0.48    0.07
   0   7   2    0.54    0.08
   0   7   2    0.48    0.05
   0   7   2    0.58    0.05
  -1  -7  -2    1.13    0.08
  -1  -7  -2    1.46    0.10
   1   7   2    1.56    0.11
   1   7   2    1.55    0.09
  -2  -7  -2    0.48    0.09
  -2  -7  -2    0.48    0.08
  -2  -7  -2    0.51    0.07
   2   7   2    0.32    0.07
  -3  -7  -2    1.87    0.17
  -3  -7  -2    2.05    0.18
   3   7   2    2.31    0.16
  -4  -7  -2    0.04    0.08
  -4  -7  -2    0.13    0.09
   4   7   2    0.10    0.09
   5   7   2   -0.11    0.10
   4  -8  -2    0.11    0.09
   4  -8  -2    0.07    0.09
  -4   8   2    0.02    0.09
   3  -8  -2    2.10    0.17
   3  -8  -2    2.39    0.17
  -3   8   2    2.61    0.20
   2  -8  -2    7.98    0.30
  -2   8   2    7.16    0.22
  -2   8   2    7.81    0.27
  -2   8   2    7.26    0.30
   1  -8  -2   12.98    0.33
   1  -8  -2   12.91    0.38
  -1   8   2   12.87    0.34
  -1   8   2   12.71    0.38
  -1   8   2   12.87    0.33
   0  -8  -2   14.26    0.40
   0  -8  -2   14.45    0.38
   0   8   2   14.26    0.33
   0   8   2   14.54    0.40
   0   8   2   14.67    0.37
  -1  -8  -2    2.25    0.12
  -1  -8  -2    2.17    0.13
   1   8   2    1.90    0.13
   1   8   2    2.02    0.12
  -2  -8  -2    2.83    0.17
  -2  -8  -2    3.24    0.15
   2   8   2    2.92    0.16
   2   8   2    3.17    0.17
  -3  -8  -2    1.10    0.14
   3   8   2    1.43    0.16
  -4  -8  -2    0.01    0.08
   4   8   2    0.14    0.10
   4  -9  -2    0.03    0.08
   4  -9  -2   -0.07    0.07
  -4   9   2    0.06    0.10
   3  -9  -2    0.30    0.09
   3  -9  -2    0.25    0.09
  -3   9   2    0.31    0.10
   2  -9  -2    4.48    0.23
  -2   9   2    4.17    0.22
   1  -9  -2    0.15    0.05
   1  -9  -2    0.16    0.06
  -1   9   2    0.20    0.05
  -1   9   2    0.15    0.05
  -1   9   2    0.07    0.05
   0  -9  -2    5.72    0.22
   0  -9  -2    5.17    0.20
   0  -9  -2    5.59    0.16
   0   9   2    5.46    0.22
   0   9   2    5.44    0.19
  -1  -9  -2    1.35    0.11
  -1  -9  -2    1.30    0.13
   1   9   2    1.29    0.12
   1   9   2    0.98    0.11
  -2  -9  -2    5.98    0.26
  -2  -9  -2    6.08    0.23
   2   9   2    5.87    0.24
   2   9   2    6.26    0.26
  -3  -9  -2    1.89    0.19
   3   9   2    2.00    0.18
   3   9   2    1.98    0.19
  -4  -9  -2    0.10    0.08
   4   9   2    0.06    0.09
   4   9   2    0.00    0.08
   4 -10  -2    0.18    0.11
   4 -10  -2    0.13    0.10
  -4  10   2    0.14    0.11
   3 -10  -2    0.53    0.12
   3 -10  -2    0.47    0.11
  -3  10   2    0.48    0.13
   2 -10  -2    1.05    0.13
   2 -10  -2    1.14    0.14
  -2  10   2    0.91    0.14
   1 -10  -2    4.53    0.17
   1 -10  -2    4.77    0.23
   1 -10  -2    4.55    0.18
  -1  10   2    4.39    0.17
  -1  10   2    4.33    0.22
   0 -10  -2   12.17    0.38
   0 -10  -2   12.18    0.36
   0  10   2   12.03    0.34
   0  10   2   12.14    0.38
  -1 -10  -2    0.88    0.11
  -1 -10  -2    0.84    0.12
   1  10   2    0.90    0.12
   1  10   2    0.89    0.11
  -2 -10  -2   -0.04    0.04
  -2 -10  -2    0.02    0.07
   2  10   2    0.01    0.06
   2  10   2    0.02    0.06
  -3 -10  -2   -0.02    0.07
   3  10   2    0.01    0.07
   3  10   2    0.02    0.08
  -4 -10  -2   -0.02    0.08
   4  10   2   -0.04    0.08
   4  10   2    0.04    0.10
   4 -11  -2   -0.05    0.08
   4 -11  -2   -0.09    0.10
   3 -11  -2   -0.07    0.07
   3 -11  -2   -0.04    0.07
  -3  11   2    0.04    0.09
   2 -11  -2    0.00    0.07
   2 -11  -2    0.15    0.07
  -2  11   2    0.11    0.08
   1 -11  -2    0.46    0.10
   1 -11  -2    0.40    0.07
  -1  11   2    0.21    0.08
  -1  11   2    0.47    0.07
   0 -11  -2    1.44    0.15
   0 -11  -2    1.23    0.13
   0  11   2    1.49    0.13
   0  11   2    1.45    0.16
  -1 -11  -2    6.99    0.28
  -1 -11  -2    6.85    0.27
   1  11   2    6.35    0.27
   1  11   2    6.61    0.25
  -2 -11  -2   -0.05    0.06
  -2 -11  -2    0.02    0.04
   2  11   2   -0.02    0.07
   2  11   2    0.07    0.06
  -3 -11  -2   -0.08    0.06
   3  11   2   -0.09    0.07
   3  11   2   -0.01    0.07
  -4 -11  -2   -0.14    0.08
   4  11   2   -0.14    0.10
   4  11   2    0.04    0.09
   3 -12  -2    0.19    0.09
   3 -12  -2    0.14    0.10
  -3  12   2    0.05    0.09
   2 -12  -2    0.16    0.09
   2 -12  -2    0.12    0.07
  -2  12   2    0.19    0.10
   1 -12  -2   -0.01    0.07
  -1  12   2   -0.04    0.05
  -1  12   2    0.08    0.08
   0 -12  -2    1.15    0.14
   0 -12  -2    0.97    0.13
   0  12   2    1.31    0.13
   0  12   2    1.20    0.15
  -1 -12  -2    1.62    0.16
  -1 -12  -2    1.53    0.16
   1  12   2    1.53    0.16
   1  12   2    1.57    0.15
  -2 -12  -2    1.61    0.16
  -2 -12  -2    1.52    0.18
   2  12   2    1.45    0.16
   2  12   2    1.81    0.18
  -3 -12  -2    0.18    0.10
   3  12   2    0.12    0.10
   3  12   2    0.29    0.10
   3 -13  -2    0.20    0.10
   3 -13  -2    0.34    0.13
  -3  13   2    0.29    0.13
   2 -13  -2   -0.06    0.07
  -2  13   2    0.00    0.08
   1 -13  -2    0.85    0.15
  -1  13   2    0.75    0.13
   0 -13  -2   -0.02    0.06
   0 -13  -2   -0.01    0.07
   0  13   2   -0.04    0.06
   0  13   2   -0.03    0.05
  -1 -13  -2    0.89    0.14
  -1 -13  -2    1.31    0.16
   1  13   2    1.25    0.14
   1  13   2    1.12    0.15
  -2 -13  -2    0.16    0.08
  -2 -13  -2    0.18    0.10
   2  13   2    0.09    0.08
   2  13   2    0.23    0.11
  -3 -13  -2    0.09    0.10
   3  13   2    0.13    0.11
   3  13   2    0.21    0.10
   2 -14  -2    0.02    0.09
  -2  14   2    0.04    0.09
   1 -14  -2    0.18    0.10
  -1  14   2    0.16    0.09
   0 -14  -2    0.04    0.07
   0 -14  -2    0.13    0.09
   0  14   2    0.03    0.07
   0  14   2   -0.02    0.06
  -1 -14  -2    6.49    0.30
  -1 -14  -2    6.07    0.29
   1  14   2    6.25    0.30
   1  14   2    6.10    0.28
  -2 -14  -2    0.25    0.11
   2  14   2    0.21    0.10
   2  14   2    0.27    0.10
  -3 -14  -2    0.50    0.14
   3  14   2    0.71    0.15
   2 -15  -2    1.40    0.20
  -2  15   2    2.11    0.24
   1 -15  -2    0.04    0.09
  -1  15   2    0.13    0.09
   0 -15  -2    0.19    0.10
   0  15   2    0.23    0.09
   0  15   2    0.31    0.10
  -1 -15  -2    0.54    0.14
  -1 -15  -2    0.61    0.14
   1  15   2    0.45    0.11
   1  15   2    0.42    0.12
  -2 -15  -2    1.68    0.21
   2  15   2    1.59    0.18
   2  15   2    1.19    0.18
   1 -16  -2    0.16    0.12
  -1  16   2    0.19    0.11
   0 -16  -2    0.47    0.13
   0  16   2    0.40    0.12
  -1 -16  -2    0.13    0.10
  -1 -16  -2    0.24    0.11
   1  16   2    0.24    0.11
   1  16   2    0.25    0.11
  -2 -16  -2    1.32    0.20
   2  16   2    1.74    0.20
   0 -17  -2    0.25    0.13
   0  17   2    0.26    0.11
   0  16  -3    1.48    0.19
  -2 -15   3    0.37    0.14
  -2 -15   3    0.21    0.12
   1  15  -3    0.02    0.08
  -1 -15   3   -0.03    0.09
  -1 -15   3    0.28    0.11
   0  15  -3    0.30    0.11
   0 -15   3    0.07    0.10
  -1  15  -3    0.69    0.13
   1 -15   3    0.54    0.15
   2  14  -3    0.59    0.13
  -2 -14   3    0.49    0.14
  -2 -14   3    0.96    0.17
   1  14  -3    0.16    0.09
  -1 -14   3    0.25    0.11
  -1 -14   3    0.27    0.11
   0  14  -3    0.35    0.10
   0 -14   3    0.26    0.10
  -1  14  -3    0.11    0.08
  -1  14  -3   -0.03    0.07
   1 -14   3    0.02    0.09
  -2  14  -3    0.27    0.12
   2 -14   3    0.13    0.12
   3  13  -3    0.11    0.10
  -3 -13   3   -0.07    0.09
  -3 -13   3   -0.07    0.10
   2  13  -3    1.22    0.17
  -2 -13   3    1.15    0.17
  -2 -13   3    1.00    0.16
   1  13  -3    4.26    0.24
  -1 -13   3    4.16    0.24
  -1 -13   3    4.36    0.26
   0  13  -3    1.63    0.17
   0 -13   3    1.22    0.17
  -1  13  -3    0.69    0.12
  -1  13  -3    0.78    0.13
   1 -13   3    0.56    0.13
  -2  13  -3    0.64    0.12
  -2  13  -3    0.78    0.15
   2 -13   3    0.81    0.16
   3  12  -3    0.01    0.09
  -3 -12   3    0.05    0.10
  -3 -12   3   -0.05    0.08
   2  12  -3    0.32    0.10
  -2 -12   3    0.31    0.11
  -2 -12   3    0.32    0.11
   1  12  -3    0.87    0.13
  -1 -12   3    0.86    0.13
  -1 -12   3    0.81    0.13
   0  12  -3    0.24    0.08
   0  12  -3    0.22    0.08
   0 -12   3    0.19    0.09
   0 -12   3    0.22    0.08
  -1  12  -3    0.92    0.14
  -1  12  -3    1.17    0.14
   1 -12   3    1.14    0.16
  -2  12  -3   -0.05    0.07
  -2  12  -3   -0.01    0.06
   2 -12   3   -0.03    0.07
  -3  12  -3    0.05    0.10
   3 -12   3    0.27    0.12
   3 -12   3    0.07    0.09
   4  11  -3    0.03    0.16
   3  11  -3    0.30    0.10
  -3 -11   3    0.23    0.10
  -3 -11   3    0.01    0.09
   2  11  -3    0.21    0.08
  -2 -11   3    0.12    0.08
  -2 -11   3    0.21    0.09
   1  11  -3    4.45    0.22
  -1 -11   3    4.48    0.22
  -1 -11   3    4.78    0.25
   0  11  -3    9.63    0.32
   0  11  -3    8.61    0.31
   0 -11   3    8.53    0.29
   0 -11   3    9.30    0.35
  -1  11  -3    1.29    0.13
  -1  11  -3    1.49    0.16
   1 -11   3    1.73    0.18
  -2  11  -3    0.65    0.13
  -2  11  -3    0.86    0.12
   2 -11   3    0.91    0.12
   2 -11   3    0.80    0.14
  -3  11  -3    0.26    0.11
   3 -11   3    0.25    0.11
   3 -11   3    0.17    0.10
   4  10  -3   -0.11    0.07
  -4 -10   3   -0.03    0.10
   3  10  -3    0.26    0.09
  -3 -10   3    0.36    0.12
  -3 -10   3    0.43    0.12
   2  10  -3    0.08    0.06
  -2 -10   3    0.01    0.07
  -2 -10   3    0.09    0.08
   1  10  -3    0.07    0.06
   1  10  -3    0.03    0.05
  -1 -10   3    0.17    0.07
  -1 -10   3    0.01    0.06
   0  10  -3    2.99    0.17
   0  10  -3    3.44    0.17
   0 -10   3    3.19    0.19
   0 -10   3    3.23    0.16
  -1  10  -3    0.77    0.11
  -1  10  -3    0.84    0.12
   1 -10   3    0.74    0.11
   1 -10   3    0.73    0.09
  -2  10  -3   -0.02    0.05
  -2  10  -3    0.08    0.07
   2 -10   3    0.02    0.06
   2 -10   3    0.01    0.06
  -3  10  -3    0.58    0.13
  -3  10  -3    0.44    0.10
   3 -10   3    0.53    0.12
   3 -10   3    0.44    0.12
  -4  10  -3    0.05    0.12
   4 -10   3    0.00    0.09
   4   9  -3    0.06    0.09
  -4  -9   3    0.08    0.09
   3   9  -3    0.17    0.08
  -3  -9   3    0.32    0.10
  -3  -9   3    0.34    0.10
   2   9  -3    1.23    0.14
  -2  -9   3    1.10    0.14
  -2  -9   3    1.26    0.14
   1   9  -3    1.42    0.13
   1   9  -3    1.38    0.11
  -1  -9   3    1.29    0.13
  -1  -9   3    1.50    0.14
   0   9  -3    1.73    0.12
   0   9  -3    2.11    0.13
   0  -9   3    2.01    0.15
   0  -9   3    1.83    0.12
  -1   9  -3   17.32    0.48
  -1   9  -3   17.92    0.50
   1  -9   3   18.12    0.52
   1  -9   3   18.23    0.47
  -2   9  -3    1.66    0.17
  -2   9  -3    1.77    0.15
   2  -9   3    1.77    0.17
   2  -9   3    1.95    0.17
  -3   9  -3    0.23    0.08
  -3   9  -3    0.18    0.09
   3  -9   3    0.21    0.09
   3  -9   3    0.19    0.10
  -4   9  -3   -0.07    0.09
   4  -9   3    0.03    0.10
   4   8  -3    0.26    0.10
  -4  -8   3    0.24    0.11
   3   8  -3    0.67    0.11
  -3  -8   3    0.37    0.11
  -3  -8   3    0.60    0.11
   2   8  -3    0.27    0.06
   2   8  -3    0.24    0.06
  -2  -8   3    0.19    0.08
  -2  -8   3    0.26    0.08
   1   8  -3    0.09    0.05
   1   8  -3    0.23    0.06
  -1  -8   3    0.15    0.06
  -1  -8   3    0.13    0.06
   0   8  -3    2.48    0.13
   0   8  -3    2.57    0.13
   0  -8   3    2.63    0.13
   0  -8   3    2.66    0.16
   0  -8   3    2.55    0.10
  -1   8  -3    6.91    0.26
  -1   8  -3    6.87    0.24
   1  -8   3    7.08    0.20
   1  -8   3    6.87    0.26
  -2   8  -3    3.88    0.21
  -2   8  -3    3.98    0.19
   2  -8   3    3.68    0.20
   2  -8   3    4.15    0.21
  -3   8  -3    0.00    0.07
  -3   8  -3    0.10    0.06
   3  -8   3    0.09    0.08
   3  -8   3    0.15    0.08
  -4   8  -3    0.02    0.09
   4  -8   3    0.04    0.08
   4   7  -3    1.74    0.18
  -4  -7   3    1.31    0.17
   3   7  -3    0.01    0.06
  -3  -7   3    0.08    0.07
  -3  -7   3    0.08    0.07
   2   7  -3    0.02    0.04
   2   7  -3   -0.04    0.04
  -2  -7   3   -0.04    0.05
  -2  -7   3    0.00    0.06
   1   7  -3    2.64    0.13
   1   7  -3    2.67    0.12
  -1  -7   3    2.68    0.14
  -1  -7   3    2.70    0.15
  -1  -7   3    2.59    0.08
   0   7  -3    1.16    0.09
   0   7  -3    1.15    0.10
   0  -7   3    1.00    0.09
   0  -7   3    1.18    0.11
   0  -7   3    1.03    0.07
  -1   7  -3    0.08    0.05
  -1   7  -3    0.13    0.05
   1  -7   3    0.15    0.06
   1  -7   3    0.12    0.04
   1  -7   3    0.06    0.03
  -2   7  -3   13.97    0.44
  -2   7  -3   14.04    0.40
   2  -7   3   13.52    0.41
   2  -7   3   13.89    0.42
  -3   7  -3    2.14    0.21
  -3   7  -3    2.26    0.15
   3  -7   3    2.00    0.16
   3  -7   3    2.56    0.21
  -4   7  -3    0.97    0.17
   4  -7   3    1.30    0.18
   5   6  -3    0.02    0.09
  -5  -6   3   -0.04    0.10
   4   6  -3    0.32    0.10
  -4  -6   3    0.35    0.11
  -4  -6   3    0.37    0.11
   3   6  -3    0.14    0.06
   3   6  -3    0.09    0.06
  -3  -6   3   -0.03    0.06
  -3  -6   3    0.03    0.07
   2   6  -3    5.19    0.18
   2   6  -3    4.72    0.19
  -2  -6   3    4.53    0.20
  -2  -6   3    4.89    0.21
   1   6  -3    0.75    0.08
   1   6  -3    0.92    0.07
  -1  -6   3    0.86    0.05
  -1  -6   3    0.85    0.09
  -1  -6   3    0.87    0.09
   0   6  -3    2.74    0.13
   0   6  -3    2.77    0.12
   0  -6   3    2.83    0.12
   0  -6   3    3.01    0.14
   0  -6   3    3.00    0.11
  -1   6  -3    6.36    0.22
  -1   6  -3    6.61    0.22
   1  -6   3    6.26    0.22
   1  -6   3    6.35    0.21
  -2   6  -3   16.83    0.46
  -2   6  -3   16.98    0.49
   2  -6   3   17.96    0.48
   2  -6   3   17.26    0.47
  -3   6  -3    0.47    0.11
  -3   6  -3    0.42    0.09
   3  -6   3    0.38    0.09
   3  -6   3    0.45    0.09
  -4   6  -3    0.13    0.07
  -4   6  -3    0.04    0.07
   4  -6   3    0.08    0.09
   5   5  -3    0.03    0.08
   4   5  -3    1.10    0.14
  -4  -5   3    0.97    0.14
  -4  -5   3    1.43    0.17
   3   5  -3    2.42    0.15
   3   5  -3    2.35    0.14
  -3  -5   3    2.13    0.15
  -3  -5   3    2.49    0.17
   2   5  -3    1.42    0.10
   2   5  -3    1.54    0.09
  -2  -5   3    1.58    0.11
  -2  -5   3    1.39    0.07
  -2  -5   3    1.39    0.13
   1   5  -3    9.69    0.28
   1   5  -3   10.02    0.25
  -1  -5   3   10.20    0.29
  -1  -5   3   10.53    0.24
  -1  -5   3   10.61    0.30
   0   5  -3    6.94    0.21
   0   5  -3    6.74    0.19
   0  -5   3    6.99    0.22
   0  -5   3    6.56    0.18
   0  -5   3    6.84    0.20
  -1   5  -3   14.49    0.32
  -1   5  -3   13.91    0.38
  -1   5  -3   14.13    0.37
   1  -5   3   13.76    0.37
   1  -5   3   14.53    0.37
  -2   5  -3    0.16    0.06
  -2   5  -3    0.14    0.05
   2  -5   3    0.15    0.05
   2  -5   3    0.11    0.05
  -3   5  -3    3.24    0.17
  -3   5  -3    3.11    0.20
   3  -5   3    2.97    0.17
   3  -5   3    3.35    0.19
  -4   5  -3    0.11    0.08
  -4   5  -3    0.01    0.08
   4  -5   3    0.05    0.07
   4   4  -3    1.19    0.14
   4   4  -3    1.20    0.14
  -4  -4   3    1.21    0.15
  -4  -4   3    0.76    0.12
   3   4  -3    0.07    0.05
   3   4  -3    0.09    0.05
  -3  -4   3   -0.09    0.05
  -3  -4   3    0.07    0.05
  -3  -4   3    0.05    0.06
   2   4  -3    0.85    0.09
   2   4  -3    0.70    0.07
  -2  -4   3    0.87    0.07
  -2  -4   3    0.58    0.08
  -2  -4   3    0.69    0.09
   1   4  -3   56.71    1.18
   1   4  -3   58.26    1.22
  -1  -4   3   59.29    1.23
  -1  -4   3   57.38    1.24
  -1  -4   3   57.09    1.18
   0   4  -3    2.20    0.09
   0   4  -3    2.32    0.10
   0  -4   3    2.12    0.08
   0  -4   3    2.32    0.09
   0  -4   3    2.11    0.11
  -1   4  -3    0.17    0.05
  -1   4  -3    0.26    0.05
  -1   4  -3    0.22    0.02
   1  -4   3    0.36    0.05
  -2   4  -3    0.54    0.08
  -2   4  -3    0.39    0.07
   2  -4   3    0.42    0.07
   2  -4   3    0.36    0.06
  -3   4  -3    6.67    0.25
  -3   4  -3    6.04    0.28
   3  -4   3    6.46    0.24
   3  -4   3    7.16    0.28
  -4   4  -3    0.97    0.13
  -4   4  -3    1.53    0.20
   4  -4   3    1.09    0.15
  -5   4  -3    0.02    0.11
   5  -4   3   -0.05    0.10
   4   3  -3    0.17    0.08
   4   3  -3    0.29    0.08
  -4  -3   3    0.18    0.08
  -4  -3   3    0.19    0.08
  -4  -3   3    0.20    0.07
   3   3  -3    0.07    0.05
   3   3  -3    0.26    0.07
  -3  -3   3    0.17    0.06
  -3  -3   3    0.09    0.06
  -3  -3   3    0.05    0.06
   2   3  -3    5.64    0.18
   2   3  -3    5.23    0.18
  -2  -3   3    5.53    0.17
  -2  -3   3    5.27    0.21
  -2  -3   3    5.42    0.20
   1   3  -3   14.96    0.35
   1   3  -3   14.42    0.32
  -1  -3   3   14.68    0.36
  -1  -3   3   14.56    0.33
  -1  -3   3   14.70    0.37
   0   3  -3    0.92    0.06
   0   3  -3    0.89    0.05
   0  -3   3    0.89    0.05
   0  -3   3    0.90    0.06
  -1   3  -3   22.64    0.47
  -1   3  -3   22.22    0.52
  -1   3  -3   23.25    0.53
   1  -3   3   22.45    0.52
   1  -3   3   23.20    0.53
  -2   3  -3   10.58    0.33
  -2   3  -3   10.63    0.30
   2  -3   3   10.87    0.32
   2  -3   3   10.50    0.29
  -3   3  -3    3.64    0.18
  -3   3  -3    3.81    0.21
   3  -3   3    3.52    0.16
   3  -3   3    3.44    0.18
  -4   3  -3    2.00    0.17
  -4   3  -3    1.59    0.19
   4  -3   3    1.80    0.19
  -5   3  -3    0.33    0.14
   5  -3   3    0.21    0.11
  -4  -2   3    0.41    0.09
  -4  -2   3    0.28    0.08
  -4  -2   3    0.51    0.11
  -3  -2   3    3.15    0.16
  -3  -2   3    3.88    0.16
  -3  -2   3    3.97    0.19
  -3  -2   3    3.54    0.16
  -3  -2   3    3.72    0.17
   2   2  -3    6.00    0.19
  -2  -2   3    6.40    0.22
  -2  -2   3    6.43    0.19
  -2  -2   3    5.64    0.20
   1   2  -3    0.71    0.05
   1   2  -3    0.74    0.04
  -1  -2   3    0.72    0.06
  -1  -2   3    0.78    0.07
  -1  -2   3    0.69    0.05
   0   2  -3    2.61    0.09
   0   2  -3    2.75    0.09
   0   2  -3    2.81    0.08
   0  -2   3    2.71    0.09
   0  -2   3    2.71    0.10
  -1   2  -3   14.57    0.34
  -1   2  -3   13.83    0.30
  -1   2  -3   14.42    0.35
   1  -2   3   13.82    0.34
   1  -2   3   13.72    0.33
  -2   2  -3   10.77    0.31
  -2   2  -3   10.70    0.33
  -2   2  -3   10.84    0.24
   2  -2   3   11.27    0.29
   2  -2   3   10.98    0.31
  -3   2  -3    1.53    0.16
  -3   2  -3    1.51    0.14
   3  -2   3    1.30    0.10
   3  -2   3    1.36    0.13
  -4   2  -3    4.03    0.25
  -4   2  -3    3.92    0.22
   4  -2   3    3.82    0.22
  -5   2  -3    0.75    0.17
  -5   2  -3    0.52    0.15
   5  -2   3    0.48    0.14
   5   1  -3    0.69    0.13
   4   1  -3    1.98    0.18
   4   1  -3    1.83    0.14
  -4  -1   3    1.68    0.14
  -4  -1   3    1.56    0.15
  -4  -1   3    1.78    0.17
  -3  -1   3    2.49    0.15
  -3  -1   3    2.43    0.14
  -3  -1   3    2.52    0.14
  -3  -1   3    2.57    0.13
  -2  -1   3    3.75    0.14
  -2  -1   3    4.17    0.15
  -2  -1   3    3.87    0.14
  -2  -1   3    4.02    0.16
   1   1  -3    3.82    0.12
  -1  -1   3    4.04    0.11
  -1  -1   3    3.73    0.12
  -1  -1   3    4.18    0.14
  -1  -1   3    4.09    0.13
   0   1  -3   93.56    1.89
   0   1  -3   94.24    1.87
   0   1  -3   92.85    1.89
   0  -1   3   93.82    1.89
   0  -1   3   93.97    1.89
  -1   1  -3    0.03    0.03
  -1   1  -3    0.02    0.01
  -1   1  -3    0.03    0.03
   1  -1   3    0.04    0.02
   1  -1   3    0.01    0.02
  -2   1  -3    0.05    0.04
  -2   1  -3    0.08    0.05
  -2   1  -3    0.02    0.02
   2  -1   3    0.05    0.03
   2  -1   3    0.04    0.03
  -3   1  -3    1.41    0.15
  -3   1  -3    1.58    0.14
   3  -1   3    1.35    0.09
   3  -1   3    1.59    0.14
  -4   1  -3    0.40    0.12
  -4   1  -3    0.25    0.08
   4  -1   3    0.17    0.07
  -5   1  -3    0.73    0.17
  -5   1  -3    0.84    0.14
   5  -1   3    0.82    0.14
   5   0  -3   -0.03    0.08
  -5   0   3    0.05    0.09
   4   0  -3    1.03    0.16
   4   0  -3    1.02    0.14
  -4   0   3    1.02    0.16
  -4   0   3    0.91    0.12
  -4   0   3    0.92    0.13
   3   0  -3    0.23    0.06
  -3   0   3    0.21    0.07
  -3   0   3    0.17    0.05
  -3   0   3    0.20    0.06
  -3   0   3    0.14    0.06
  -2   0   3    6.44    0.20
  -2   0   3    6.76    0.22
  -2   0   3    6.54    0.19
   1   0  -3    9.68    0.24
   1   0  -3    9.10    0.22
  -1   0   3    9.35    0.24
  -1   0   3    9.82    0.23
  -1   0   3    9.58    0.25
   0   0  -3   43.78    0.90
   0   0  -3   43.88    0.89
   0   0   3   42.84    0.90
   0   0   3   42.88    0.90
   0   0   3   44.20    0.89
  -1   0  -3   10.81    0.25
  -1   0  -3   10.52    0.27
  -1   0  -3   10.99    0.27
   1   0   3   10.95    0.24
   1   0   3   10.24    0.26
  -2   0  -3    1.96    0.12
  -2   0  -3    1.89    0.11
  -2   0  -3    1.91    0.08
   2   0   3    1.86    0.08
   2   0   3    2.05    0.11
  -3   0  -3    8.40    0.31
  -3   0  -3    8.22    0.23
  -3   0  -3    8.99    0.29
   3   0   3    8.14    0.24
   3   0   3    7.80    0.27
  -4   0  -3    0.04    0.08
  -4   0  -3    0.04    0.06
   4   0   3    0.03    0.06
  -5   0  -3    1.04    0.16
  -5   0  -3    1.18    0.20
   5   0   3    1.27    0.17
   5  -1  -3    0.00    0.08
  -5   1   3   -0.05    0.09
   4  -1  -3    1.99    0.18
  -4   1   3    1.32    0.16
  -4   1   3    1.95    0.18
   3  -1  -3    2.61    0.13
   3  -1  -3    2.34    0.15
  -3   1   3    2.27    0.15
  -3   1   3    2.58    0.15
  -3   1   3    2.34    0.12
   2  -1  -3   12.30    0.31
  -2   1   3   12.34    0.29
  -2   1   3   12.25    0.33
  -2   1   3   11.99    0.33
  -2   1   3   11.90    0.34
   1  -1  -3    3.27    0.08
   1  -1  -3    3.17    0.11
  -1   1   3    3.25    0.11
  -1   1   3    3.12    0.10
  -1   1   3    3.03    0.12
   0  -1  -3   77.58    1.56
   0   1   3   78.17    1.58
   0   1   3   78.11    1.57
  -1  -1  -3   13.62    0.33
   1   1   3   13.58    0.32
  -2  -1  -3    0.10    0.04
  -2  -1  -3    0.08    0.03
  -2  -1  -3    0.10    0.04
   2   1   3    0.10    0.03
   2   1   3    0.04    0.04
  -3  -1  -3   -0.03    0.04
  -3  -1  -3    0.00    0.03
  -3  -1  -3    0.04    0.05
   3   1   3   -0.07    0.04
   3   1   3   -0.05    0.03
  -4  -1  -3    1.71    0.19
  -4  -1  -3    1.50    0.16
   4   1   3    1.61    0.16
  -5  -1  -3   -0.04    0.08
   5   1   3   -0.04    0.08
   5  -2  -3    0.00    0.09
  -5   2   3    0.04    0.10
   4  -2  -3    0.08    0.07
  -4   2   3   -0.05    0.05
  -4   2   3    0.02    0.07
   3  -2  -3    8.13    0.24
   3  -2  -3    8.09    0.29
  -3   2   3    8.01    0.24
  -3   2   3    8.12    0.28
  -3   2   3    8.51    0.30
   2  -2  -3   37.01    0.80
   2  -2  -3   37.71    0.85
  -2   2   3   36.22    0.84
  -2   2   3   36.94    0.78
  -2   2   3   37.04    0.84
   1  -2  -3   28.02    0.63
   1  -2  -3   27.65    0.60
  -1   2   3   28.33    0.62
  -1   2   3   28.33    0.57
  -1   2   3   28.44    0.62
   0  -2  -3   15.37    0.34
   0  -2  -3   15.14    0.33
   0   2   3   15.41    0.34
   0   2   3   15.40    0.34
  -1  -2  -3    4.26    0.13
  -1  -2  -3    3.72    0.12
   1   2   3    3.90    0.14
   1   2   3    3.87    0.12
  -2  -2  -3    6.21    0.21
   2   2   3    6.26    0.19
   2   2   3    6.00    0.16
  -3  -2  -3    7.50    0.29
  -3  -2  -3    7.88    0.28
  -3  -2  -3    7.65    0.24
   3   2   3    7.58    0.26
   3   2   3    7.74    0.28
  -4  -2  -3    1.60    0.16
   4   2   3    2.22    0.16
  -5  -2  -3    0.02    0.09
   5   2   3    0.05    0.08
   5   2   3    0.01    0.10
   5  -3  -3   -0.12    0.08
  -5   3   3   -0.09    0.09
   4  -3  -3    2.10    0.19
  -4   3   3    1.66    0.17
  -4   3   3    1.60    0.18
   3  -3  -3    2.40    0.11
   3  -3  -3    2.72    0.16
  -3   3   3    2.26    0.15
  -3   3   3    2.42    0.16
  -3   3   3    2.56    0.12
   2  -3  -3    1.77    0.12
   2  -3  -3    1.85    0.08
  -2   3   3    1.64    0.11
  -2   3   3    1.84    0.08
  -2   3   3    1.83    0.11
   1  -3  -3    3.41    0.13
   1  -3  -3    3.30    0.11
  -1   3   3    3.53    0.08
  -1   3   3    3.39    0.12
  -1   3   3    3.69    0.13
   0  -3  -3    2.69    0.09
   0  -3  -3    2.58    0.08
   0   3   3    2.65    0.09
   0   3   3    2.67    0.10
  -1  -3  -3   21.89    0.49
  -1  -3  -3   21.72    0.45
  -1  -3  -3   22.35    0.49
   1   3   3   21.38    0.47
   1   3   3   21.26    0.51
  -2  -3  -3    5.16    0.18
  -2  -3  -3    4.91    0.14
  -2  -3  -3    5.23    0.19
   2   3   3    5.11    0.20
   2   3   3    5.25    0.16
  -3  -3  -3    1.92    0.14
   3   3   3    1.80    0.12
   3   3   3    2.08    0.15
  -4  -3  -3    0.12    0.07
   4   3   3   -0.04    0.05
   4   3   3    0.08    0.08
  -5  -3  -3    0.07    0.09
   5   3   3    0.06    0.10
   5  -4  -3    1.77    0.23
   5  -4  -3    1.82    0.22
  -5   4   3    1.32    0.20
   4  -4  -3    0.05    0.07
  -4   4   3    0.02    0.06
  -4   4   3    0.02    0.08
   3  -4  -3    2.93    0.17
  -3   4   3    3.03    0.18
  -3   4   3    3.33    0.18
   2  -4  -3   51.28    1.06
   2  -4  -3   49.23    1.13
  -2   4   3   51.20    1.05
  -2   4   3   50.18    1.12
  -2   4   3   51.73    1.14
   1  -4  -3    5.73    0.19
   1  -4  -3    5.75    0.16
  -1   4   3    5.84    0.13
  -1   4   3    5.36    0.17
  -1   4   3    5.79    0.19
   0  -4  -3    3.92    0.13
   0  -4  -3    4.01    0.13
   0   4   3    3.60    0.13
   0   4   3    3.92    0.11
  -1  -4  -3   20.10    0.46
  -1  -4  -3   20.00    0.47
  -1  -4  -3   20.10    0.43
   1   4   3   19.01    0.43
   1   4   3   20.42    0.48
  -2  -4  -3    7.03    0.23
  -2  -4  -3    7.40    0.19
  -2  -4  -3    7.34    0.24
   2   4   3    7.29    0.20
   2   4   3    7.47    0.26
  -3  -4  -3    0.00    0.04
  -3  -4  -3    0.08    0.05
   3   4   3    0.00    0.05
   3   4   3    0.01    0.04
  -4  -4  -3    0.24    0.08
   4   4   3    0.13    0.09
   4   4   3    0.28    0.07
  -5  -4  -3    0.50    0.13
   5   4   3    0.68    0.16
   5  -5  -3    0.51    0.12
   5  -5  -3    0.51    0.14
  -5   5   3    0.55    0.15
   4  -5  -3    1.05    0.15
  -4   5   3    0.90    0.14
  -4   5   3    0.99    0.15
   3  -5  -3    7.97    0.30
  -3   5   3    7.04    0.30
  -3   5   3    7.82    0.29
   2  -5  -3    0.10    0.05
   2  -5  -3    0.09    0.03
  -2   5   3    0.09    0.05
  -2   5   3    0.10    0.03
  -2   5   3    0.05    0.05
   1  -5  -3   18.38    0.46
   1  -5  -3   17.75    0.41
  -1   5   3   18.10    0.43
  -1   5   3   18.21    0.45
  -1   5   3   17.96    0.39
   0  -5  -3    2.75    0.11
   0  -5  -3    2.82    0.11
   0   5   3    2.91    0.10
   0   5   3    2.78    0.09
   0   5   3    2.82    0.12
  -1  -5  -3    0.94    0.08
  -1  -5  -3    0.90    0.08
  -1  -5  -3    0.90    0.05
   1   5   3    0.68    0.07
   1   5   3    0.75    0.04
  -2  -5  -3    0.19    0.04
  -2  -5  -3    0.14    0.05
  -2  -5  -3    0.22    0.05
   2   5   3    0.13    0.05
   2   5   3    0.14    0.03
  -3  -5  -3    0.62    0.10
  -3  -5  -3    0.50    0.09
   3   5   3    0.38    0.08
   3   5   3    0.40    0.06
  -4  -5  -3    0.19    0.08
  -4  -5  -3    0.06    0.08
   4   5   3    0.16    0.09
  -5  -5  -3    0.02    0.10
   5   5   3    0.09    0.11
   5  -6  -3    0.06    0.10
  -5   6   3    0.05    0.11
   4  -6  -3    6.03    0.30
  -4   6   3    5.44    0.31
   3  -6  -3    1.25    0.14
  -3   6   3    1.17    0.14
  -3   6   3    1.34    0.16
   2  -6  -3    0.33    0.07
   2  -6  -3    0.44    0.05
  -2   6   3    0.29    0.06
  -2   6   3    0.28    0.07
  -2   6   3    0.35    0.04
   1  -6  -3   10.72    0.32
   1  -6  -3   10.87    0.27
  -1   6   3   10.59    0.25
  -1   6   3   10.67    0.29
  -1   6   3   11.11    0.32
   0  -6  -3    1.70    0.09
   0  -6  -3    1.72    0.09
   0   6   3    1.71    0.07
   0   6   3    1.66    0.10
   0   6   3    1.68    0.08
  -1  -6  -3    0.02    0.03
  -1  -6  -3   -0.02    0.03
  -1  -6  -3   -0.01    0.03
   1   6   3   -0.02    0.01
   1   6   3    0.01    0.04
  -2  -6  -3    0.24    0.06
  -2  -6  -3    0.26    0.05
  -2  -6  -3    0.28    0.07
   2   6   3    0.24    0.06
   2   6   3    0.32    0.04
  -3  -6  -3    1.37    0.14
  -3  -6  -3    1.22    0.13
   3   6   3    1.39    0.15
  -4  -6  -3   -0.01    0.07
  -4  -6  -3    0.01    0.07
   4   6   3   -0.01    0.08
  -5  -6  -3    0.03    0.10
   5   6   3    0.14    0.12
   4  -7  -3    0.33    0.11
   4  -7  -3    0.23    0.11
  -4   7   3    0.34    0.12
   3  -7  -3    2.99    0.19
  -3   7   3    2.79    0.20
  -3   7   3    3.05    0.18
   2  -7  -3    0.47    0.05
   2  -7  -3    0.25    0.07
  -2   7   3    0.45    0.07
  -2   7   3    0.42    0.09
  -2   7   3    0.40    0.05
   1  -7  -3    0.05    0.03
   1  -7  -3    0.06    0.04
  -1   7   3    0.06    0.03
  -1   7   3    0.06    0.04
  -1   7   3    0.03    0.03
   0  -7  -3   38.09    0.86
   0  -7  -3   39.49    0.85
   0   7   3   37.02    0.87
   0   7   3   38.24    0.83
   0   7   3   38.94    0.81
  -1  -7  -3    4.87    0.19
  -1  -7  -3    4.74    0.17
   1   7   3    4.66    0.11
   1   7   3    4.91    0.19
   1   7   3    4.92    0.18
  -2  -7  -3    0.08    0.04
  -2  -7  -3    0.10    0.06
  -2  -7  -3    0.15    0.06
   2   7   3    0.13    0.06
  -3  -7  -3    2.43    0.17
  -3  -7  -3    2.58    0.16
   3   7   3    2.55    0.18
  -4  -7  -3    0.25    0.10
  -4  -7  -3    0.05    0.08
   4   7   3    0.25    0.10
  -5  -7  -3    0.05    0.10
   5   7   3    0.05    0.11
   4  -8  -3   -0.02    0.08
   4  -8  -3   -0.01    0.08
  -4   8   3    0.03    0.10
   3  -8  -3    1.89    0.18
  -3   8   3    1.60    0.18
  -3   8   3    1.99    0.19
   2  -8  -3   -0.03    0.04
  -2   8   3    0.06    0.06
  -2   8   3    0.02    0.05
   1  -8  -3    0.18    0.06
   1  -8  -3    0.24    0.05
  -1   8   3    0.19    0.05
  -1   8   3    0.25    0.04
  -1   8   3    0.25    0.07
   0  -8  -3    4.58    0.18
   0  -8  -3    4.61    0.18
   0   8   3    4.71    0.14
   0   8   3    5.08    0.20
  -1  -8  -3    6.34    0.23
   1   8   3    5.93    0.23
   1   8   3    6.67    0.22
  -2  -8  -3   16.81    0.48
  -2  -8  -3   16.05    0.42
   2   8   3   16.31    0.47
  -3  -8  -3    0.47    0.10
  -3  -8  -3    0.36    0.09
   3   8   3    0.29    0.09
  -4  -8  -3   -0.10    0.07
  -4  -8  -3    0.06    0.08
   4   8   3   -0.05    0.08
   4  -9  -3    0.28    0.11
   4  -9  -3    0.41    0.12
  -4   9   3    0.37    0.13
   3  -9  -3    0.47    0.12
  -3   9   3    0.55    0.13
   2  -9  -3   12.95    0.42
  -2   9   3   12.56    0.39
  -2   9   3   13.05    0.43
   1  -9  -3    2.48    0.12
   1  -9  -3    2.58    0.15
  -1   9   3    2.48    0.13
  -1   9   3    2.53    0.11
  -1   9   3    2.24    0.15
   0  -9  -3    0.88    0.10
   0  -9  -3    0.58    0.08
   0   9   3    0.70    0.06
   0   9   3    0.56    0.09
  -1  -9  -3    6.80    0.25
  -1  -9  -3    6.36    0.23
   1   9   3    7.29    0.26
   1   9   3    6.67    0.23
  -2  -9  -3    1.47    0.11
  -2  -9  -3    1.50    0.15
   2   9   3    1.65    0.16
   2   9   3    1.51    0.14
  -3  -9  -3    0.61    0.11
   3   9   3    0.92    0.14
  -4  -9  -3    0.07    0.09
   4   9   3    0.10    0.09
   4 -10  -3    0.06    0.09
   4 -10  -3    0.07    0.10
  -4  10   3    0.05    0.11
   3 -10  -3    1.75    0.18
   3 -10  -3    1.80    0.20
  -3  10   3    1.44    0.19
   2 -10  -3    1.84    0.18
  -2  10   3    1.61    0.17
  -2  10   3    1.53    0.14
   1 -10  -3    1.14    0.10
   1 -10  -3    1.09    0.13
  -1  10   3    1.27    0.10
  -1  10   3    1.35    0.15
  -1  10   3    1.22    0.11
   0 -10  -3    9.76    0.31
   0 -10  -3    9.87    0.33
   0  10   3    9.96    0.33
  -1 -10  -3   25.33    0.63
  -1 -10  -3   25.53    0.65
   1  10   3   24.52    0.62
   1  10   3   24.78    0.65
  -2 -10  -3    0.46    0.11
  -2 -10  -3    0.71    0.10
   2  10   3    0.44    0.10
   2  10   3    0.64    0.10
  -3 -10  -3    0.36    0.10
   3  10   3    0.75    0.12
   3  10   3    0.70    0.13
  -4 -10  -3   -0.05    0.08
   4  10   3    0.19    0.11
   4  10   3   -0.01    0.08
   4 -11  -3    0.30    0.13
   4 -11  -3    0.57    0.13
  -4  11   3    0.71    0.26
   3 -11  -3    0.09    0.08
   3 -11  -3    0.10    0.08
  -3  11   3    0.15    0.09
   2 -11  -3    0.30    0.08
   2 -11  -3    0.33    0.10
  -2  11   3    0.25    0.09
   1 -11  -3    9.99    0.37
   1 -11  -3   10.50    0.32
  -1  11   3   11.08    0.39
  -1  11   3   10.68    0.31
   0 -11  -3    2.84    0.16
   0 -11  -3    2.89    0.17
   0  11   3    2.21    0.13
   0  11   3    2.92    0.18
  -1 -11  -3    1.50    0.15
  -1 -11  -3    1.57    0.15
   1  11   3    1.36    0.13
   1  11   3    1.65    0.16
  -2 -11  -3    1.96    0.19
  -2 -11  -3    2.24    0.15
   2  11   3    1.99    0.17
   2  11   3    2.43    0.18
  -3 -11  -3    0.40    0.12
   3  11   3    0.15    0.08
   3  11   3    0.30    0.11
  -4 -11  -3   -0.07    0.09
   4  11   3    0.11    0.09
   4  11   3   -0.04    0.11
   3 -12  -3    0.07    0.09
   3 -12  -3   -0.01    0.08
  -3  12   3    0.10    0.10
   2 -12  -3    0.11    0.07
   2 -12  -3    0.09    0.08
  -2  12   3    0.06    0.07
   1 -12  -3    3.65    0.22
  -1  12   3    3.10    0.20
   0 -12  -3    7.63    0.31
   0 -12  -3    7.80    0.29
   0  12   3    7.75    0.32
   0  12   3    7.61    0.26
  -1 -12  -3    2.32    0.17
  -1 -12  -3    2.22    0.16
   1  12   3    2.30    0.15
   1  12   3    2.39    0.18
  -2 -12  -3    0.82    0.15
  -2 -12  -3    0.69    0.12
   2  12   3    0.58    0.11
   2  12   3    0.59    0.12
  -3 -12  -3    0.03    0.08
   3  12   3    0.08    0.11
   3  12   3    0.05    0.08
  -4 -12  -3   -0.04    0.17
   4  12   3    0.07    0.12
   3 -13  -3    0.43    0.13
   3 -13  -3    0.59    0.13
  -3  13   3    0.48    0.15
   2 -13  -3    0.11    0.09
  -2  13   3    0.03    0.09
   1 -13  -3    0.11    0.08
  -1  13   3    0.28    0.10
   0 -13  -3    9.78    0.34
   0 -13  -3    9.94    0.37
   0  13   3    9.79    0.38
   0  13   3    9.86    0.32
  -1 -13  -3    3.75    0.22
  -1 -13  -3    3.77    0.22
   1  13   3    3.34    0.22
   1  13   3    3.65    0.20
  -2 -13  -3    0.17    0.10
   2  13   3    0.23    0.09
   2  13   3    0.31    0.11
  -3 -13  -3    0.04    0.08
   3  13   3    0.01    0.10
   3  13   3    0.12    0.09
   2 -14  -3    0.00    0.08
  -2  14   3    0.17    0.11
   1 -14  -3    0.23    0.10
  -1  14   3    0.35    0.11
   0 -14  -3    0.26    0.10
   0 -14  -3    0.32    0.10
   0  14   3    0.29    0.10
   0  14   3    0.26    0.08
  -1 -14  -3    0.16    0.09
  -1 -14  -3    0.03    0.07
   1  14   3    0.05    0.08
   1  14   3    0.03    0.07
  -2 -14  -3    0.05    0.09
   2  14   3   -0.10    0.07
   2  14   3    0.05    0.10
  -3 -14  -3    0.14    0.12
   3  14   3    0.13    0.10
   3  14   3    0.01    0.11
   2 -15  -3    0.30    0.13
  -2  15   3    0.41    0.14
   1 -15  -3    0.02    0.09
  -1  15   3   -0.09    0.07
   0 -15  -3    0.14    0.09
   0  15   3    0.05    0.09
  -1 -15  -3    0.55    0.12
  -1 -15  -3    0.63    0.13
   1  15   3    0.75    0.15
   1  15   3    0.72    0.13
  -2 -15  -3    0.50    0.14
   2  15   3    0.51    0.14
   2  15   3    0.54    0.13
   1 -16  -3    0.79    0.15
  -1  16   3    0.83    0.16
   0 -16  -3    0.35    0.13
   0  16   3    0.23    0.11
  -1 -16  -3   -0.01    0.09
  -1 -16  -3   -0.10    0.08
   1  16   3    0.02    0.08
   1  16   3   -0.02    0.09
  -2 -16  -3   -0.06    0.10
   2  16   3   -0.03    0.09
   2  16   3   -0.03    0.10
   0 -17  -3    0.04    0.11
   0  17   3    0.13    0.11
   1  15  -4    0.03    0.09
  -1 -15   4    0.03    0.10
   0  15  -4    0.14    0.10
   0 -15   4    0.16    0.12
  -1  15  -4    0.58    0.13
   1 -15   4    0.54    0.16
   2  14  -4    0.11    0.11
  -2 -14   4    0.19    0.12
  -2 -14   4    0.09    0.11
   1  14  -4    0.98    0.15
  -1 -14   4    1.47    0.18
  -1 -14   4    1.13    0.18
   0  14  -4    0.10    0.09
   0 -14   4    0.11    0.10
  -1  14  -4    0.05    0.08
   1 -14   4    0.01    0.09
  -2  14  -4    0.29    0.12
  -2  14  -4    0.28    0.12
   2 -14   4    0.42    0.15
   3  13  -4    0.14    0.18
  -3 -13   4    0.17    0.12
  -3 -13   4    0.12    0.11
   2  13  -4    3.53    0.24
  -2 -13   4    3.66    0.26
  -2 -13   4    3.43    0.24
   1  13  -4    4.13    0.24
  -1 -13   4    4.32    0.24
  -1 -13   4    3.86    0.25
   0  13  -4    0.04    0.07
   0 -13   4    0.03    0.08
  -1  13  -4    0.27    0.10
  -1  13  -4    0.35    0.10
   1 -13   4    0.16    0.10
  -2  13  -4    1.67    0.21
  -2  13  -4    1.36    0.17
   2 -13   4    1.26    0.19
   3  12  -4   -0.07    0.08
  -3 -12   4    0.02    0.10
  -3 -12   4   -0.14    0.08
   2  12  -4    0.34    0.11
  -2 -12   4    0.27    0.12
  -2 -12   4    0.21    0.10
   1  12  -4    0.35    0.10
  -1 -12   4    0.21    0.09
  -1 -12   4    0.29    0.10
   0  12  -4   -0.04    0.06
   0 -12   4   -0.04    0.07
  -1  12  -4    1.42    0.16
  -1  12  -4    1.43    0.16
   1 -12   4    1.11    0.16
  -2  12  -4    0.06    0.08
  -2  12  -4    0.05    0.07
   2 -12   4    0.01    0.08
  -3  12  -4    0.08    0.10
   3 -12   4    0.18    0.11
   3 -12   4    0.12    0.11
   3  11  -4    0.07    0.08
  -3 -11   4   -0.02    0.09
  -3 -11   4    0.04    0.09
   2  11  -4    0.22    0.09
  -2 -11   4    0.05    0.08
  -2 -11   4    0.05    0.09
   1  11  -4    3.65    0.21
  -1 -11   4    4.59    0.25
  -1 -11   4    4.26    0.22
   0  11  -4   12.04    0.38
   0  11  -4   12.57    0.40
   0 -11   4   11.96    0.37
   0 -11   4   11.99    0.42
  -1  11  -4    0.15    0.07
  -1  11  -4   -0.01    0.06
   1 -11   4    0.06    0.08
  -2  11  -4    0.28    0.09
  -2  11  -4    0.23    0.09
   2 -11   4    0.22    0.09
   2 -11   4    0.24    0.10
  -3  11  -4    2.55    0.26
   3 -11   4    2.07    0.22
   3 -11   4    2.27    0.21
   4  10  -4   -0.03    0.09
  -4 -10   4    0.10    0.10
   3  10  -4    0.11    0.08
  -3 -10   4    0.07    0.09
  -3 -10   4   -0.03    0.07
   2  10  -4    1.50    0.15
  -2 -10   4    1.69    0.18
  -2 -10   4    1.52    0.17
   1  10  -4    7.83    0.29
  -1 -10   4    7.65    0.32
  -1 -10   4    7.83    0.29
   0  10  -4    1.34    0.14
   0  10  -4    1.48    0.13
   0 -10   4    1.44    0.13
   0 -10   4    1.26    0.15
  -1  10  -4    0.23    0.07
  -1  10  -4    0.25    0.07
   1 -10   4    0.31    0.09
   1 -10   4    0.33    0.07
  -2  10  -4    0.22    0.08
  -2  10  -4    0.13    0.08
   2 -10   4    0.24    0.09
   2 -10   4    0.08    0.07
  -3  10  -4    1.39    0.20
  -3  10  -4    1.40    0.16
   3 -10   4    1.51    0.18
   3 -10   4    1.80    0.19
   4   9  -4    0.04    0.08
  -4  -9   4    0.02    0.11
   3   9  -4    0.05    0.07
  -3  -9   4    0.05    0.08
  -3  -9   4    0.02    0.07
   2   9  -4    0.15    0.07
  -2  -9   4    0.14    0.08
  -2  -9   4    0.16    0.07
   1   9  -4    0.05    0.05
   1   9  -4    0.10    0.05
  -1  -9   4    0.01    0.06
  -1  -9   4    0.12    0.06
   0   9  -4   10.54    0.33
   0   9  -4    9.96    0.31
   0  -9   4   11.09    0.36
   0  -9   4   10.46    0.31
  -1   9  -4   20.69    0.55
  -1   9  -4   20.79    0.56
   1  -9   4   20.20    0.57
   1  -9   4   19.72    0.51
  -2   9  -4    0.01    0.06
  -2   9  -4   -0.03    0.05
   2  -9   4    0.04    0.06
   2  -9   4    0.00    0.06
  -3   9  -4    0.66    0.14
  -3   9  -4    0.73    0.12
   3  -9   4    0.89    0.13
   3  -9   4    0.92    0.14
  -4   9  -4    1.73    0.23
   4  -9   4    1.94    0.21
   4   8  -4    0.04    0.08
  -4  -8   4    0.04    0.09
  -4  -8   4    0.13    0.10
   3   8  -4    0.09    0.07
  -3  -8   4    0.04    0.08
  -3  -8   4   -0.03    0.07
   2   8  -4    0.21    0.07
  -2  -8   4    0.26    0.08
  -2  -8   4    0.40    0.09
   1   8  -4    1.88    0.13
   1   8  -4    2.05    0.11
  -1  -8   4    1.87    0.13
  -1  -8   4    2.08    0.15
   0   8  -4   13.44    0.36
   0   8  -4   12.48    0.37
   0  -8   4   13.46    0.40
   0  -8   4   13.01    0.36
   0  -8   4   13.18    0.33
  -1   8  -4    1.60    0.14
  -1   8  -4    1.34    0.13
   1  -8   4    1.22    0.13
  -2   8  -4    3.10    0.19
  -2   8  -4    3.30    0.18
   2  -8   4    3.03    0.17
   2  -8   4    2.98    0.18
  -3   8  -4    0.48    0.11
  -3   8  -4    0.49    0.10
   3  -8   4    0.44    0.10
   3  -8   4    0.50    0.11
  -4   8  -4    0.04    0.09
   4  -8   4    0.00    0.08
   4   7  -4    0.11    0.08
  -4  -7   4    0.11    0.10
  -4  -7   4    0.11    0.09
   3   7  -4    0.41    0.09
  -3  -7   4    0.41    0.10
  -3  -7   4    0.44    0.10
   2   7  -4    0.13    0.06
  -2  -7   4    0.07    0.06
  -2  -7   4    0.16    0.07
   1   7  -4    0.05    0.04
   1   7  -4    0.08    0.04
  -1  -7   4    0.01    0.05
  -1  -7   4    0.06    0.04
  -1  -7   4    0.09    0.03
   0   7  -4    0.72    0.08
   0   7  -4    0.97    0.09
   0  -7   4    0.87    0.10
   0  -7   4    0.86    0.07
   0  -7   4    0.93    0.09
  -1   7  -4   21.45    0.56
  -1   7  -4   21.92    0.55
  -1   7  -4   21.95    0.49
   1  -7   4   22.34    0.54
   1  -7   4   21.90    0.57
  -2   7  -4   17.51    0.51
  -2   7  -4   17.43    0.48
   2  -7   4   17.23    0.49
   2  -7   4   17.05    0.48
  -3   7  -4    0.08    0.06
  -3   7  -4    0.03    0.08
   3  -7   4    0.01    0.07
   3  -7   4    0.03    0.07
  -4   7  -4    0.10    0.08
  -4   7  -4   -0.09    0.08
   4  -7   4    0.02    0.08
   4   6  -4    0.34    0.09
  -4  -6   4    0.32    0.10
  -4  -6   4    0.39    0.11
   3   6  -4   -0.01    0.05
  -3  -6   4    0.02    0.06
  -3  -6   4   -0.07    0.06
   2   6  -4    0.17    0.06
   2   6  -4    0.22    0.05
  -2  -6   4    0.13    0.06
  -2  -6   4    0.13    0.06
   1   6  -4    0.11    0.04
   1   6  -4    0.16    0.05
  -1  -6   4    0.13    0.05
  -1  -6   4    0.11    0.05
  -1  -6   4    0.16    0.03
   0   6  -4    4.95    0.18
   0   6  -4    5.19    0.17
   0  -6   4    5.13    0.17
   0  -6   4    4.97    0.20
   0  -6   4    5.28    0.16
  -1   6  -4    7.07    0.24
  -1   6  -4    7.04    0.24
  -1   6  -4    7.37    0.19
   1  -6   4    6.96    0.25
   1  -6   4    7.04    0.23
  -2   6  -4    1.94    0.13
  -2   6  -4    1.54    0.15
   2  -6   4    1.80    0.13
   2  -6   4    1.86    0.15
  -3   6  -4    0.29    0.08
  -3   6  -4    0.25    0.09
   3  -6   4    0.18    0.07
   3  -6   4    0.25    0.08
  -4   6  -4    2.07    0.23
  -4   6  -4    1.94    0.18
   4  -6   4    1.74    0.19
   5   5  -4    0.03    0.08
   4   5  -4    0.12    0.07
  -4  -5   4    0.20    0.09
  -4  -5   4   -0.05    0.06
   3   5  -4    1.19    0.12
   3   5  -4    1.19    0.14
  -3  -5   4    0.99    0.13
  -3  -5   4    1.17    0.14
   2   5  -4    1.44    0.10
   2   5  -4    1.30    0.08
  -2  -5   4    1.01    0.11
  -2  -5   4    1.43    0.08
  -2  -5   4    1.56    0.14
   1   5  -4    3.80    0.15
   1   5  -4    3.69    0.12
  -1  -5   4    3.48    0.12
  -1  -5   4    3.79    0.17
  -1  -5   4    3.61    0.15
   0   5  -4    0.06    0.03
   0   5  -4    0.03    0.03
   0  -5   4    0.03    0.04
   0  -5   4    0.05    0.04
   0  -5   4    0.04    0.03
  -1   5  -4    1.91    0.11
  -1   5  -4    2.26    0.12
  -1   5  -4    2.22    0.08
   1  -5   4    2.18    0.11
   1  -5   4    2.01    0.12
  -2   5  -4    8.67    0.28
  -2   5  -4    8.84    0.31
   2  -5   4    9.18    0.29
   2  -5   4    8.19    0.29
  -3   5  -4   23.73    0.63
  -3   5  -4   24.33    0.69
   3  -5   4   24.65    0.66
   3  -5   4   24.29    0.62
  -4   5  -4    0.41    0.10
  -4   5  -4    0.52    0.13
   4  -5   4    0.41    0.12
   4   4  -4    0.24    0.08
  -4  -4   4    0.29    0.09
  -4  -4   4    0.31    0.10
   3   4  -4    0.09    0.05
   3   4  -4    0.00    0.05
  -3  -4   4    0.02    0.06
  -3  -4   4   -0.01    0.07
  -3  -4   4    0.05    0.05
   2   4  -4    0.11    0.04
   2   4  -4    0.25    0.04
  -2  -4   4    0.12    0.04
  -2  -4   4    0.14    0.05
  -2  -4   4    0.11    0.05
   1   4  -4    4.37    0.12
   1   4  -4    4.14    0.15
  -1  -4   4    4.22    0.17
  -1  -4   4    4.45    0.13
  -1  -4   4    4.31    0.16
   0   4  -4   11.47    0.29
   0   4  -4   11.38    0.27
   0  -4   4   11.60    0.28
   0  -4   4   11.12    0.30
   0  -4   4    9.61    0.27
  -1   4  -4    0.88    0.09
  -1   4  -4    0.84    0.05
  -1   4  -4    0.88    0.09
   1  -4   4    0.84    0.08
   1  -4   4    0.74    0.07
  -2   4  -4   20.98    0.54
  -2   4  -4   21.05    0.56
   2  -4   4   20.42    0.52
   2  -4   4   23.06    0.56
  -3   4  -4    3.37    0.21
  -3   4  -4    2.80    0.17
   3  -4   4    3.08    0.16
   3  -4   4    3.08    0.19
  -4   4  -4   -0.02    0.06
  -4   4  -4   -0.12    0.07
   4  -4   4   -0.06    0.07
  -5   4  -4    0.72    0.20
   5  -4   4    0.60    0.14
   4   3  -4    0.18    0.07
  -4  -3   4    0.18    0.09
  -4  -3   4    0.12    0.07
   3   3  -4    1.29    0.12
   3   3  -4    1.20    0.11
  -3  -3   4    1.11    0.13
  -3  -3   4    1.11    0.11
  -3  -3   4    1.27    0.14
   2   3  -4    0.15    0.04
   2   3  -4    0.16    0.04
  -2  -3   4    0.09    0.05
  -2  -3   4    0.15    0.04
  -2  -3   4    0.10    0.05
   1   3  -4   -0.01    0.03
   1   3  -4    0.00    0.02
  -1  -3   4    0.03    0.02
  -1  -3   4   -0.03    0.03
  -1  -3   4   -0.03    0.03
   0   3  -4    2.32    0.10
   0   3  -4    2.35    0.08
   0   3  -4    2.43    0.10
   0  -3   4    2.45    0.11
   0  -3   4    2.31    0.09
  -1   3  -4   15.03    0.34
  -1   3  -4   15.77    0.39
  -1   3  -4   15.61    0.39
   1  -3   4   15.63    0.39
   1  -3   4   15.54    0.38
  -2   3  -4    0.21    0.06
  -2   3  -4    0.28    0.06
   2  -3   4    0.21    0.05
   2  -3   4    0.31    0.07
  -3   3  -4   10.90    0.38
  -3   3  -4    9.58    0.33
   3  -3   4   10.00    0.34
   3  -3   4    9.83    0.30
  -4   3  -4    9.06    0.34
  -4   3  -4    8.65    0.38
   4  -3   4    8.82    0.36
  -5   3  -4    0.09    0.12
  -5   3  -4    0.01    0.10
   5  -3   4    0.11    0.10
   4   2  -4    0.11    0.06
   4   2  -4    0.14    0.07
  -4  -2   4    0.14    0.08
  -4  -2   4    0.18    0.07
  -4  -2   4    0.10    0.08
   3   2  -4    0.80    0.09
  -3  -2   4    0.78    0.10
  -3  -2   4    0.96    0.10
  -3  -2   4    0.84    0.11
  -3  -2   4    0.65    0.09
   2   2  -4    0.93    0.08
  -2  -2   4    0.76    0.07
  -2  -2   4    0.61    0.08
  -2  -2   4    0.64    0.08
   1   2  -4    0.80    0.04
   1   2  -4    0.90    0.06
  -1  -2   4    1.04    0.09
  -1  -2   4    0.77    0.07
   0   2  -4   -0.03    0.02
   0   2  -4   -0.02    0.02
   0   2  -4   -0.02    0.01
   0  -2   4   -0.01    0.03
   0  -2   4    0.01    0.02
  -1   2  -4    0.02    0.02
  -1   2  -4   -0.01    0.02
  -1   2  -4    0.03    0.03
   1  -2   4    0.00    0.03
   1  -2   4    0.02    0.02
  -2   2  -4    0.63    0.09
  -2   2  -4    0.80    0.09
  -2   2  -4    0.64    0.04
   2  -2   4    0.68    0.07
   2  -2   4    0.63    0.08
  -3   2  -4    0.16    0.07
  -3   2  -4    0.13    0.06
   3  -2   4    0.09    0.04
   3  -2   4    0.16    0.06
  -4   2  -4    0.38    0.10
  -4   2  -4    0.43    0.11
   4  -2   4    0.26    0.10
  -5   2  -4    0.09    0.11
  -5   2  -4    0.06    0.10
   5  -2   4    0.10    0.10
   5   1  -4    0.70    0.14
   4   1  -4    0.17    0.07
  -4  -1   4    0.08    0.07
  -4  -1   4   -0.03    0.05
   3   1  -4    3.20    0.16
  -3  -1   4    3.32    0.18
  -3  -1   4    3.24    0.16
  -3  -1   4    3.05    0.16
   2   1  -4    0.76    0.07
  -2  -1   4    0.74    0.07
  -2  -1   4    1.05    0.11
  -2  -1   4    0.75    0.07
   1   1  -4   19.70    0.44
  -1  -1   4   19.96    0.42
  -1  -1   4   19.53    0.47
  -1  -1   4   19.90    0.45
   0   1  -4    4.61    0.11
   0   1  -4    4.42    0.13
   0   1  -4    4.52    0.13
   0  -1   4    4.65    0.13
   0  -1   4    4.36    0.14
  -1   1  -4    0.93    0.07
  -1   1  -4    0.99    0.07
  -1   1  -4    1.07    0.05
   1  -1   4    1.04    0.07
   1  -1   4    1.04    0.05
  -2   1  -4    1.16    0.10
  -2   1  -4    1.12    0.06
  -2   1  -4    0.95    0.10
   2  -1   4    1.24    0.11
   2  -1   4    1.07    0.06
  -3   1  -4    0.85    0.11
  -3   1  -4    0.62    0.10
   3  -1   4    0.86    0.08
   3  -1   4    0.61    0.09
  -4   1  -4    1.69    0.17
  -4   1  -4    1.59    0.19
   4  -1   4    2.12    0.20
  -5   1  -4    2.44    0.27
  -5   1  -4    2.47    0.23
   5  -1   4    2.01    0.20
   5   0  -4    0.08    0.09
   4   0  -4    0.10    0.06
   4   0  -4    0.09    0.07
  -4   0   4    0.26    0.09
  -4   0   4    0.06    0.07
   3   0  -4    2.50    0.13
  -3   0   4    2.55    0.15
  -3   0   4    2.64    0.17
  -3   0   4    2.44    0.12
   2   0  -4    0.26    0.04
   2   0  -4    0.28    0.05
  -2   0   4    0.25    0.06
  -2   0   4    0.26    0.05
  -2   0   4    0.27    0.05
   1   0  -4   16.36    0.36
   1   0  -4   16.22    0.39
  -1   0   4   17.04    0.41
  -1   0   4   16.18    0.39
  -1   0   4   16.62    0.36
   0   0  -4    5.16    0.14
   0   0  -4    5.06    0.14
   0   0   4    5.04    0.13
   0   0   4    5.01    0.14
   0   0   4    5.02    0.14
  -1   0  -4    6.94    0.18
  -1   0  -4    6.83    0.20
  -1   0  -4    6.92    0.20
   1   0   4    6.84    0.16
   1   0   4    6.76    0.19
  -2   0  -4   21.68    0.53
  -2   0  -4   22.12    0.55
  -2   0  -4   21.74    0.48
   2   0   4   20.80    0.47
   2   0   4   21.92    0.53
  -3   0  -4    1.17    0.10
  -3   0  -4    1.17    0.12
  -3   0  -4    1.12    0.13
   3   0   4    0.89    0.11
  -4   0  -4    0.09    0.07
  -4   0  -4    0.07    0.08
   4   0   4    0.11    0.07
  -5   0  -4    0.12    0.10
  -5   0  -4   -0.05    0.10
   5   0   4    0.01    0.09
   5  -1  -4    0.49    0.15
   5  -1  -4    0.18    0.10
  -5   1   4    0.39    0.13
   4  -1  -4    1.82    0.19
  -4   1   4    1.33    0.16
  -4   1   4    1.22    0.14
   3  -1  -4    1.14    0.13
   3  -1  -4    1.08    0.10
  -3   1   4    0.89    0.10
  -3   1   4    1.07    0.12
  -3   1   4    1.22    0.10
   2  -1  -4    1.44    0.08
  -2   1   4    1.50    0.11
  -2   1   4    1.48    0.10
  -2   1   4    1.31    0.07
   1  -1  -4    4.11    0.10
   1  -1  -4    3.89    0.13
  -1   1   4    3.91    0.15
  -1   1   4    4.24    0.14
  -1   1   4    4.12    0.12
   0  -1  -4   26.13    0.55
   0  -1  -4   25.66    0.54
   0   1   4   25.45    0.55
   0   1   4   25.23    0.54
   0   1   4   25.47    0.55
  -1  -1  -4    6.05    0.18
   1   1   4    5.85    0.18
   1   1   4    5.96    0.17
  -2  -1  -4    0.99    0.10
  -2  -1  -4    1.06    0.07
  -2  -1  -4    1.10    0.10
   2   1   4    0.88    0.04
   2   1   4    0.80    0.08
  -3  -1  -4    1.49    0.10
  -3  -1  -4    1.35    0.14
  -3  -1  -4    1.41    0.15
   3   1   4    1.63    0.13
  -4  -1  -4   -0.02    0.06
  -4  -1  -4    0.05    0.07
   4   1   4    0.01    0.06
  -5  -1  -4    0.27    0.11
   5   1   4    0.63    0.15
   5   1   4    0.52    0.12
   5  -2  -4    0.17    0.11
   5  -2  -4    0.17    0.10
  -5   2   4    0.18    0.11
   4  -2  -4    0.66    0.12
  -4   2   4    0.50    0.11
  -4   2   4    0.64    0.12
   3  -2  -4    1.02    0.12
   3  -2  -4    1.25    0.10
  -3   2   4    1.22    0.13
  -3   2   4    1.10    0.09
  -3   2   4    0.85    0.11
   2  -2  -4    0.24    0.06
   2  -2  -4    0.30    0.05
  -2   2   4    0.22    0.05
  -2   2   4    0.26    0.05
  -2   2   4    0.27    0.04
   1  -2  -4    0.78    0.06
  -1   2   4    0.71    0.06
  -1   2   4    0.58    0.06
   0  -2  -4    0.17    0.03
   0  -2  -4    0.13    0.02
   0   2   4    0.15    0.03
   0   2   4    0.17    0.03
  -1  -2  -4    0.06    0.03
  -1  -2  -4    0.02    0.03
   1   2   4    0.04    0.03
   1   2   4    0.04    0.03
  -2  -2  -4   11.07    0.32
   2   2   4   11.85    0.31
   2   2   4   11.69    0.34
   2   2   4   11.39    0.25
  -3  -2  -4    2.14    0.12
  -3  -2  -4    2.50    0.15
   3   2   4    2.10    0.13
  -4  -2  -4    1.69    0.17
   4   2   4    1.52    0.15
   4   2   4    1.71    0.19
  -5  -2  -4    0.23    0.11
   5   2   4    0.15    0.10
   5   2   4    0.16    0.12
   5  -3  -4    0.92    0.17
   5  -3  -4    0.68    0.14
  -5   3   4    0.75    0.16
   4  -3  -4   -0.04    0.06
  -4   3   4    0.10    0.08
  -4   3   4    0.00    0.07
   3  -3  -4   21.43    0.58
   3  -3  -4   20.29    0.50
  -3   3   4   20.70    0.57
  -3   3   4   21.41    0.57
   2  -3  -4    5.93    0.22
   2  -3  -4    5.89    0.18
  -2   3   4    5.96    0.21
  -2   3   4    6.07    0.21
  -2   3   4    5.97    0.15
   1  -3  -4    0.27    0.04
   1  -3  -4    0.24    0.05
  -1   3   4    0.22    0.04
  -1   3   4    0.22    0.04
   0  -3  -4    3.18    0.11
   0  -3  -4    3.24    0.09
   0   3   4    3.24    0.11
   0   3   4    3.26    0.12
  -1  -3  -4    0.04    0.03
  -1  -3  -4    0.04    0.03
  -1  -3  -4    0.07    0.01
   1   3   4    0.10    0.03
   1   3   4    0.06    0.03
  -2  -3  -4    0.59    0.07
  -2  -3  -4    0.47    0.07
   2   3   4    0.46    0.03
   2   3   4    0.42    0.06
   2   3   4    0.41    0.07
  -3  -3  -4    1.27    0.13
   3   3   4    1.53    0.11
   3   3   4    1.35    0.14
  -4  -3  -4    0.89    0.13
   4   3   4    0.86    0.11
   4   3   4    0.60    0.12
  -5  -3  -4   -0.03    0.08
   5   3   4   -0.05    0.11
   5  -4  -4    0.17    0.12
   5  -4  -4    0.08    0.09
  -5   4   4    0.21    0.12
   4  -4  -4    0.69    0.13
  -4   4   4    0.72    0.12
  -4   4   4    0.77    0.14
   3  -4  -4    0.01    0.06
   3  -4  -4    0.06    0.04
  -3   4   4    0.13    0.06
  -3   4   4    0.13    0.07
   2  -4  -4    7.85    0.22
   2  -4  -4    7.66    0.26
  -2   4   4    7.89    0.26
  -2   4   4    7.40    0.18
  -2   4   4    7.51    0.25
   1  -4  -4   17.62    0.44
   1  -4  -4   17.19    0.40
  -1   4   4   17.02    0.42
  -1   4   4   17.00    0.42
   0  -4  -4   11.91    0.27
   0  -4  -4   11.74    0.29
   0   4   4   11.90    0.28
   0   4   4   11.37    0.30
  -1  -4  -4   17.72    0.42
  -1  -4  -4   17.73    0.43
  -1  -4  -4   18.03    0.39
   1   4   4   17.51    0.40
   1   4   4   18.24    0.45
  -2  -4  -4   10.82    0.25
  -2  -4  -4   10.80    0.31
  -2  -4  -4   11.15    0.32
   2   4   4   10.94    0.28
   2   4   4   11.30    0.34
  -3  -4  -4    0.07    0.06
  -3  -4  -4    0.01    0.05
   3   4   4    0.03    0.05
   3   4   4    0.08    0.04
  -4  -4  -4    1.99    0.18
  -4  -4  -4    2.07    0.15
   4   4   4    2.29    0.15
   4   4   4    2.33    0.22
  -5  -4  -4    0.60    0.14
   5   4   4    0.46    0.15
   5  -5  -4    1.68    0.22
   5  -5  -4    1.62    0.21
  -5   5   4    1.30    0.20
   4  -5  -4   11.96    0.43
  -4   5   4   11.54    0.42
  -4   5   4   11.66    0.45
   3  -5  -4    0.59    0.10
  -3   5   4    0.42    0.08
  -3   5   4    0.44    0.10
   2  -5  -4   10.21    0.33
   2  -5  -4   10.28    0.27
  -2   5   4    9.90    0.23
  -2   5   4   10.22    0.31
  -2   5   4    9.77    0.32
   1  -5  -4    3.56    0.13
   1  -5  -4    3.28    0.15
  -1   5   4    3.79    0.15
  -1   5   4    3.43    0.14
  -1   5   4    3.69    0.09
   0  -5  -4    5.44    0.17
   0  -5  -4    5.32    0.17
   0   5   4    5.35    0.16
   0   5   4    5.62    0.18
  -1  -5  -4    0.12    0.03
  -1  -5  -4    0.07    0.04
  -1  -5  -4    0.06    0.04
   1   5   4    0.14    0.05
   1   5   4    0.11    0.03
  -2  -5  -4    6.18    0.17
  -2  -5  -4    6.33    0.22
  -2  -5  -4    6.61    0.23
   2   5   4    6.14    0.18
   2   5   4    6.28    0.24
  -3  -5  -4   -0.02    0.05
  -3  -5  -4    0.10    0.06
   3   5   4    0.08    0.06
   3   5   4    0.04    0.04
  -4  -5  -4   -0.02    0.06
  -4  -5  -4    0.07    0.07
   4   5   4   -0.08    0.07
  -5  -5  -4    0.31    0.12
   5   5   4    0.38    0.14
   5  -6  -4    0.07    0.10
   4  -6  -4    0.26    0.10
  -4   6   4    0.34    0.10
  -4   6   4    0.24    0.10
   3  -6  -4    4.62    0.23
  -3   6   4    4.73    0.25
  -3   6   4    4.28    0.22
   2  -6  -4    5.86    0.23
   2  -6  -4    5.18    0.17
  -2   6   4    4.95    0.22
  -2   6   4    5.72    0.22
   1  -6  -4    1.40    0.10
   1  -6  -4    1.35    0.08
  -1   6   4    1.56    0.11
  -1   6   4    1.44    0.06
  -1   6   4    1.43    0.09
   0  -6  -4   25.22    0.57
   0  -6  -4   25.17    0.57
   0   6   4   23.79    0.54
   0   6   4   24.08    0.58
   0   6   4   24.12    0.54
  -1  -6  -4   21.69    0.52
  -1  -6  -4   20.88    0.51
  -1  -6  -4   21.83    0.49
   1   6   4   21.16    0.53
   1   6   4   21.25    0.46
  -2  -6  -4    2.89    0.11
  -2  -6  -4    2.79    0.15
  -2  -6  -4    2.81    0.15
   2   6   4    2.99    0.16
   2   6   4    2.89    0.10
  -3  -6  -4    0.17    0.07
  -3  -6  -4    0.20    0.07
   3   6   4    0.15    0.07
  -4  -6  -4    0.08    0.08
  -4  -6  -4    0.16    0.08
   4   6   4    0.10    0.09
  -5  -6  -4    0.54    0.14
   5   6   4    0.66    0.17
   4  -7  -4    2.27    0.22
  -4   7   4    2.08    0.23
  -4   7   4    1.89    0.20
   3  -7  -4   10.97    0.39
  -3   7   4   11.01    0.38
  -3   7   4   10.97    0.41
   2  -7  -4    0.09    0.05
   2  -7  -4    0.05    0.03
  -2   7   4    0.05    0.05
  -2   7   4    0.05    0.06
   1  -7  -4    0.59    0.07
   1  -7  -4    0.56    0.08
  -1   7   4    0.65    0.05
  -1   7   4    0.80    0.10
  -1   7   4    0.55    0.07
   0  -7  -4    1.93    0.11
   0  -7  -4    1.95    0.11
   0   7   4    1.99    0.12
   0   7   4    2.11    0.09
   0   7   4    1.99    0.09
  -1  -7  -4    2.49    0.13
  -1  -7  -4    2.31    0.11
  -1  -7  -4    2.35    0.12
   1   7   4    2.39    0.08
   1   7   4    2.34    0.14
  -2  -7  -4    0.25    0.07
  -2  -7  -4    0.13    0.06
  -2  -7  -4    0.12    0.04
   2   7   4    0.00    0.05
  -3  -7  -4    0.19    0.08
  -3  -7  -4    0.11    0.07
   3   7   4    0.18    0.08
  -4  -7  -4    0.10    0.08
  -4  -7  -4   -0.04    0.07
   4   7   4    0.05    0.08
  -5  -7  -4   -0.08    0.10
   5   7   4   -0.10    0.10
   4  -8  -4    0.46    0.12
  -4   8   4    0.53    0.13
   3  -8  -4    0.17    0.08
  -3   8   4    0.02    0.07
  -3   8   4    0.07    0.07
   2  -8  -4    3.00    0.17
  -2   8   4    2.84    0.16
  -2   8   4    2.75    0.18
   1  -8  -4    7.81    0.27
   1  -8  -4    8.03    0.24
  -1   8   4    7.51    0.27
  -1   8   4    7.81    0.25
  -1   8   4    7.70    0.21
   0  -8  -4   -0.01    0.03
   0  -8  -4   -0.03    0.03
   0   8   4    0.00    0.03
   0   8   4    0.02    0.05
   0   8   4    0.01    0.03
  -1  -8  -4    3.48    0.17
  -1  -8  -4    3.91    0.15
   1   8   4    3.36    0.17
   1   8   4    3.43    0.10
   1   8   4    3.59    0.15
  -2  -8  -4    2.68    0.13
  -2  -8  -4    2.78    0.17
  -2  -8  -4    2.91    0.16
   2   8   4    2.76    0.17
  -3  -8  -4    1.25    0.14
  -3  -8  -4    1.28    0.15
   3   8   4    1.67    0.18
  -4  -8  -4    0.09    0.08
  -4  -8  -4    0.20    0.09
   4   8   4    0.08    0.10
   4  -9  -4   -0.02    0.08
   4  -9  -4    0.15    0.10
  -4   9   4    0.01    0.10
   3  -9  -4    0.07    0.08
  -3   9   4   -0.07    0.06
  -3   9   4    0.07    0.08
   2  -9  -4   10.36    0.37
  -2   9   4    9.90    0.37
  -2   9   4   10.56    0.34
   1  -9  -4    0.03    0.05
   1  -9  -4    0.08    0.04
  -1   9   4    0.00    0.04
  -1   9   4    0.09    0.06
  -1   9   4    0.03    0.03
   0  -9  -4    4.66    0.19
   0  -9  -4    4.48    0.19
   0   9   4    5.18    0.17
   0   9   4    5.16    0.22
   0   9   4    4.75    0.15
  -1  -9  -4    2.31    0.14
  -1  -9  -4    1.83    0.11
   1   9   4    1.91    0.12
   1   9   4    2.26    0.14
  -2  -9  -4    2.34    0.17
  -2  -9  -4    2.37    0.13
   2   9   4    2.79    0.18
  -3  -9  -4    0.30    0.09
  -3  -9  -4    0.20    0.08
   3   9   4    0.30    0.10
  -4  -9  -4    0.17    0.10
  -4  -9  -4    0.12    0.08
   4   9   4    0.21    0.11
   4 -10  -4   -0.01    0.08
   4 -10  -4   -0.09    0.08
  -4  10   4    0.15    0.12
   3 -10  -4    0.12    0.08
  -3  10   4    0.18    0.10
  -3  10   4    0.18    0.09
   2 -10  -4    0.52    0.11
  -2  10   4    0.84    0.13
  -2  10   4    0.91    0.12
   1 -10  -4    6.93    0.24
   1 -10  -4    7.62    0.29
  -1  10   4    7.04    0.24
  -1  10   4    7.04    0.29
   0 -10  -4    0.97    0.11
   0 -10  -4    1.15    0.12
   0  10   4    1.31    0.11
   0  10   4    0.85    0.11
  -1 -10  -4   10.68    0.36
   1  10   4   11.44    0.37
   1  10   4   11.03    0.34
  -2 -10  -4    0.46    0.10
   2  10   4    0.62    0.10
   2  10   4    0.74    0.13
  -3 -10  -4    0.40    0.11
   3  10   4    0.42    0.12
   3  10   4    0.33    0.09
  -4 -10  -4    0.54    0.13
   4  10   4    0.51    0.13
   4  10   4    0.74    0.15
   4 -11  -4    0.76    0.15
   4 -11  -4    0.61    0.16
   3 -11  -4    0.15    0.09
   3 -11  -4    0.14    0.10
  -3  11   4    0.08    0.09
   2 -11  -4    0.01    0.07
  -2  11   4    0.06    0.08
  -2  11   4    0.01    0.05
   1 -11  -4   14.46    0.41
   1 -11  -4   14.92    0.47
  -1  11   4   14.81    0.40
  -1  11   4   14.81    0.47
   0 -11  -4    0.12    0.06
   0 -11  -4    0.13    0.07
   0  11   4    0.06    0.06
   0  11   4    0.06    0.04
  -1 -11  -4    1.13    0.13
  -1 -11  -4    1.19    0.13
   1  11   4    1.01    0.11
   1  11   4    1.04    0.13
  -2 -11  -4    1.26    0.16
   2  11   4    1.14    0.13
   2  11   4    1.51    0.17
  -3 -11  -4    0.06    0.08
   3  11   4   -0.07    0.08
   3  11   4    0.04    0.08
  -4 -11  -4    0.48    0.14
   4  11   4    0.35    0.12
   4  11   4    0.53    0.16
   3 -12  -4   -0.04    0.07
   3 -12  -4   -0.14    0.06
  -3  12   4   -0.12    0.08
   2 -12  -4    0.45    0.11
  -2  12   4    0.83    0.15
   1 -12  -4    5.16    0.26
  -1  12   4    4.94    0.26
   0 -12  -4   16.99    0.51
   0 -12  -4   17.04    0.49
   0  12   4   15.96    0.51
   0  12   4   17.27    0.46
  -1 -12  -4    0.08    0.07
  -1 -12  -4    0.11    0.08
   1  12   4    0.13    0.08
   1  12   4    0.01    0.05
  -2 -12  -4    0.01    0.07
   2  12   4    0.02    0.07
   2  12   4   -0.05    0.08
  -3 -12  -4    0.02    0.08
   3  12   4    0.01    0.07
   3  12   4    0.05    0.10
  -4 -12  -4    0.01    0.16
   4  12   4    0.19    0.14
   3 -13  -4    0.33    0.11
   3 -13  -4    0.40    0.13
  -3  13   4    0.35    0.14
   2 -13  -4    0.37    0.12
  -2  13   4    0.32    0.11
   1 -13  -4    0.09    0.09
  -1  13   4    0.00    0.07
   0 -13  -4    1.22    0.15
   0 -13  -4    0.82    0.12
   0  13   4    0.94    0.11
   0  13   4    0.82    0.14
  -1 -13  -4    0.09    0.08
  -1 -13  -4    0.12    0.07
   1  13   4    0.02    0.08
   1  13   4    0.03    0.06
  -2 -13  -4   -0.07    0.08
   2  13   4    0.08    0.07
   2  13   4   -0.03    0.09
  -3 -13  -4    0.20    0.10
   3  13   4    0.29    0.13
   3  13   4    0.42    0.11
   2 -14  -4    0.68    0.15
  -2  14   4    0.85    0.16
   1 -14  -4    0.92    0.16
  -1  14   4    1.13    0.17
   0 -14  -4   -0.07    0.07
   0 -14  -4    0.01    0.07
   0  14   4    0.00    0.07
  -1 -14  -4    0.04    0.08
  -1 -14  -4   -0.05    0.08
   1  14   4    0.12    0.09
   1  14   4    0.13    0.08
  -2 -14  -4    0.43    0.12
   2  14   4    0.37    0.13
   2  14   4    0.54    0.12
  -3 -14  -4    0.00    0.10
   3  14   4    0.00    0.11
   3  14   4    0.07    0.09
   2 -15  -4    0.58    0.15
  -2  15   4    0.58    0.15
   1 -15  -4    0.00    0.09
  -1  15   4    0.11    0.09
   0 -15  -4    0.06    0.08
   0 -15  -4    0.18    0.09
   0  15   4    0.08    0.09
  -1 -15  -4    1.11    0.16
  -1 -15  -4    0.85    0.15
   1  15   4    1.04    0.14
   1  15   4    1.09    0.17
  -2 -15  -4    0.03    0.11
   2  15   4    0.03    0.10
   2  15   4    0.00    0.08
   1 -16  -4   -0.06    0.09
  -1  16   4    0.08    0.10
   0 -16  -4    0.36    0.13
   0  16   4    0.55    0.14
  -1 -16  -4    0.54    0.13
  -1 -16  -4    0.65    0.14
   1  16   4    0.38    0.11
   1  16   4    0.32    0.12
  -2 -16  -4   -0.05    0.10
   2  16   4   -0.04    0.10
   2  16   4   -0.07    0.08
   0 -17  -4   -0.08    0.10
   0  17   4    0.11    0.10
   1  15  -5    0.41    0.15
  -1 -15   5    0.43    0.16
   0  15  -5    0.42    0.12
   0 -15   5    0.38    0.14
   2  14  -5    0.39    0.14
  -2 -14   5    0.37    0.14
  -2 -14   5    0.64    0.16
   1  14  -5    0.12    0.10
  -1 -14   5    0.14    0.10
  -1 -14   5    0.12    0.10
   0  14  -5    0.66    0.13
   0 -14   5    0.48    0.13
  -1  14  -5   -0.05    0.08
   1 -14   5   -0.07    0.08
   2  13  -5    2.32    0.22
  -2 -13   5    2.00    0.22
  -2 -13   5    2.01    0.23
   1  13  -5    0.49    0.12
  -1 -13   5    0.65    0.13
  -1 -13   5    0.61    0.14
   0  13  -5    0.09    0.08
   0 -13   5   -0.06    0.07
  -1  13  -5    0.20    0.09
   1 -13   5    0.04    0.09
  -2  13  -5    0.49    0.13
  -2  13  -5    0.45    0.11
   2 -13   5    0.47    0.14
   3  12  -5    0.34    0.12
  -3 -12   5    0.22    0.13
  -3 -12   5    0.11    0.11
   2  12  -5    0.18    0.09
  -2 -12   5   -0.02    0.08
  -2 -12   5    0.05    0.09
   1  12  -5    2.70    0.19
  -1 -12   5    2.74    0.21
  -1 -12   5    2.66    0.19
   0  12  -5    0.14    0.08
   0 -12   5    0.08    0.08
  -1  12  -5    0.41    0.10
   1 -12   5    0.30    0.11
  -2  12  -5    0.06    0.08
  -2  12  -5    0.07    0.08
   2 -12   5   -0.10    0.09
  -3  12  -5    0.94    0.17
   3 -12   5    0.95    0.16
   3 -12   5    0.70    0.16
   3  11  -5    0.08    0.09
  -3 -11   5    0.02    0.09
  -3 -11   5    0.01    0.09
   2  11  -5    2.15    0.20
  -2 -11   5    1.62    0.18
  -2 -11   5    1.69    0.20
   1  11  -5   10.30    0.36
  -1 -11   5    9.77    0.39
  -1 -11   5   10.40    0.36
   0  11  -5    3.15    0.19
   0 -11   5    3.53    0.22
   0 -11   5    3.31    0.18
  -1  11  -5    0.44    0.10
  -1  11  -5    0.49    0.10
   1 -11   5    0.33    0.10
  -2  11  -5   -0.03    0.06
  -2  11  -5    0.02    0.07
   2 -11   5   -0.01    0.07
   2 -11   5    0.09    0.09
  -3  11  -5    0.04    0.09
  -3  11  -5    0.00    0.08
   3 -11   5    0.09    0.10
   3 -11   5   -0.11    0.08
   4  10  -5   -0.04    0.10
   3  10  -5    0.08    0.08
  -3 -10   5   -0.02    0.09
  -3 -10   5    0.02    0.09
   2  10  -5   -0.01    0.06
  -2 -10   5   -0.01    0.06
  -2 -10   5   -0.05    0.07
   1  10  -5    0.50    0.10
  -1 -10   5    0.40    0.10
  -1 -10   5    0.38    0.10
   0  10  -5    4.36    0.21
   0 -10   5    4.07    0.23
   0 -10   5    4.77    0.20
  -1  10  -5    0.11    0.07
  -1  10  -5    0.20    0.07
   1 -10   5    0.15    0.06
   1 -10   5    0.23    0.09
  -2  10  -5    4.76    0.26
  -2  10  -5    5.26    0.25
   2 -10   5    5.23    0.27
   2 -10   5    5.06    0.24
  -3  10  -5    1.15    0.16
  -3  10  -5    0.69    0.15
   3 -10   5    1.02    0.16
   3 -10   5    0.99    0.15
   4   9  -5    0.05    0.09
  -4  -9   5    0.05    0.10
  -4  -9   5   -0.03    0.10
   3   9  -5   -0.07    0.07
  -3  -9   5    0.16    0.09
  -3  -9   5    0.09    0.08
   2   9  -5   -0.05    0.05
  -2  -9   5    0.18    0.08
  -2  -9   5   -0.03    0.07
   1   9  -5    1.78    0.16
  -1  -9   5    1.46    0.16
  -1  -9   5    1.40    0.14
   0   9  -5   17.99    0.47
   0   9  -5   16.68    0.49
   0  -9   5   18.28    0.53
   0  -9   5   17.90    0.47
  -1   9  -5    3.89    0.20
  -1   9  -5    4.02    0.20
   1  -9   5    3.70    0.21
   1  -9   5    3.40    0.16
  -2   9  -5    0.84    0.12
  -2   9  -5    0.88    0.13
   2  -9   5    0.73    0.12
   2  -9   5    0.79    0.11
  -3   9  -5    1.47    0.16
  -3   9  -5    1.77    0.21
   3  -9   5    1.07    0.15
   3  -9   5    1.37    0.17
  -4   9  -5    0.11    0.11
   4  -9   5    0.07    0.09
   4   8  -5    0.07    0.09
  -4  -8   5   -0.05    0.09
  -4  -8   5    0.02    0.10
   3   8  -5    0.23    0.08
  -3  -8   5    0.22    0.10
  -3  -8   5    0.27    0.09
   2   8  -5    1.99    0.17
  -2  -8   5    1.65    0.16
  -2  -8   5    1.74    0.18
   1   8  -5    0.12    0.06
  -1  -8   5    0.18    0.06
  -1  -8   5    0.15    0.07
   0   8  -5    0.01    0.04
   0   8  -5    0.00    0.04
   0  -8   5   -0.05    0.05
   0  -8   5    0.00    0.03
   0  -8   5    0.04    0.05
  -1   8  -5    1.13    0.12
  -1   8  -5    1.07    0.12
   1  -8   5    1.33    0.14
   1  -8   5    0.67    0.09
  -2   8  -5    4.75    0.24
  -2   8  -5    4.91    0.23
   2  -8   5    4.64    0.23
   2  -8   5    4.53    0.22
  -3   8  -5    3.24    0.21
  -3   8  -5    3.36    0.24
   3  -8   5    3.73    0.22
   3  -8   5    3.34    0.21
  -4   8  -5   -0.11    0.08
  -4   8  -5    0.07    0.10
   4  -8   5    0.07    0.10
   4   7  -5    0.19    0.09
  -4  -7   5    0.25    0.10
  -4  -7   5    0.38    0.12
   3   7  -5   -0.08    0.05
  -3  -7   5   -0.04    0.07
  -3  -7   5   -0.04    0.06
   2   7  -5    1.85    0.15
  -2  -7   5    1.57    0.15
  -2  -7   5    1.53    0.16
   1   7  -5    3.98    0.14
   1   7  -5    3.97    0.18
  -1  -7   5    4.30    0.20
  -1  -7   5    4.25    0.14
  -1  -7   5    4.38    0.19
   0   7  -5    0.14    0.04
   0   7  -5    0.16    0.05
   0  -7   5    0.15    0.05
   0  -7   5    0.10    0.04
   0  -7   5    0.06    0.06
  -1   7  -5    9.29    0.26
  -1   7  -5    9.33    0.30
  -1   7  -5    8.72    0.30
   1  -7   5    9.26    0.31
   1  -7   5    9.21    0.28
  -2   7  -5   10.67    0.36
  -2   7  -5   10.13    0.34
   2  -7   5   10.45    0.35
   2  -7   5   10.00    0.34
  -3   7  -5    1.51    0.18
  -3   7  -5    1.42    0.15
   3  -7   5    1.14    0.14
   3  -7   5    1.24    0.15
  -4   7  -5    0.22    0.09
  -4   7  -5    0.12    0.10
   4  -7   5    0.35    0.12
   4   6  -5    0.37    0.10
  -4  -6   5    0.35    0.11
  -4  -6   5    0.31    0.11
   3   6  -5    0.85    0.11
  -3  -6   5    0.85    0.13
  -3  -6   5    0.69    0.12
   2   6  -5    0.54    0.08
  -2  -6   5    0.42    0.09
  -2  -6   5    0.49    0.09
   1   6  -5    4.48    0.18
   1   6  -5    4.87    0.14
  -1  -6   5    4.85    0.21
  -1  -6   5    4.34    0.18
  -1  -6   5    4.80    0.15
   0   6  -5   -0.02    0.03
   0   6  -5   -0.01    0.03
   0  -6   5    0.05    0.05
   0  -6   5    0.02    0.04
   0  -6   5    0.01    0.03
  -1   6  -5    1.46    0.07
  -1   6  -5    1.28    0.10
  -1   6  -5    1.09    0.10
   1  -6   5    1.29    0.10
   1  -6   5    1.46    0.11
  -2   6  -5    6.43    0.25
  -2   6  -5    6.01    0.26
   2  -6   5    6.11    0.24
   2  -6   5    5.75    0.24
  -3   6  -5    0.58    0.10
  -3   6  -5    0.61    0.12
   3  -6   5    0.29    0.09
   3  -6   5    0.45    0.09
  -4   6  -5    0.67    0.15
  -4   6  -5    0.65    0.13
   4  -6   5    0.69    0.14
   4   5  -5    0.08    0.07
  -4  -5   5   -0.12    0.07
  -4  -5   5    0.16    0.09
   3   5  -5    0.29    0.07
  -3  -5   5    0.30    0.09
  -3  -5   5    0.29    0.08
   2   5  -5    0.02    0.04
   2   5  -5    0.02    0.04
  -2  -5   5    0.04    0.03
  -2  -5   5    0.05    0.05
  -2  -5   5    0.02    0.04
   1   5  -5    9.63    0.29
   1   5  -5   10.12    0.24
  -1  -5   5   10.09    0.26
  -1  -5   5   10.49    0.32
  -1  -5   5    9.76    0.29
   0   5  -5   48.89    1.06
   0   5  -5   48.32    1.02
   0  -5   5   49.60    1.08
   0  -5   5   46.59    1.03
  -1   5  -5    0.13    0.05
  -1   5  -5    0.13    0.05
  -1   5  -5    0.18    0.03
   1  -5   5    0.14    0.04
   1  -5   5    0.17    0.05
  -2   5  -5    5.57    0.24
  -2   5  -5    5.53    0.22
   2  -5   5    5.82    0.23
   2  -5   5    5.85    0.22
  -3   5  -5    0.63    0.11
  -3   5  -5    0.98    0.14
   3  -5   5    0.91    0.13
   3  -5   5    0.91    0.12
  -4   5  -5   -0.01    0.06
  -4   5  -5   -0.05    0.07
   4  -5   5    0.09    0.09
   5   4  -5   -0.01    0.09
   4   4  -5    0.38    0.09
  -4  -4   5    0.45    0.12
   3   4  -5    1.05    0.11
  -3  -4   5    0.93    0.10
  -3  -4   5    1.07    0.13
  -3  -4   5    0.80    0.12
   2   4  -5    1.22    0.11
   2   4  -5    1.08    0.07
  -2  -4   5    1.29    0.08
  -2  -4   5    1.27    0.12
  -2  -4   5    1.49    0.14
   1   4  -5    7.62    0.18
   1   4  -5    7.75    0.23
  -1  -4   5    7.67    0.26
  -1  -4   5    7.58    0.21
  -1  -4   5    8.17    0.24
   0   4  -5    4.27    0.13
   0   4  -5    4.21    0.15
   0   4  -5    4.01    0.14
   0  -4   5    4.05    0.16
  -1   4  -5    5.19    0.19
  -1   4  -5    5.22    0.15
  -1   4  -5    5.25    0.19
   1  -4   5    5.31    0.18
   1  -4   5    5.15    0.19
  -2   4  -5   16.33    0.45
  -2   4  -5   16.66    0.46
   2  -4   5   15.79    0.42
   2  -4   5   16.08    0.44
  -3   4  -5    9.83    0.38
  -3   4  -5   10.65    0.36
   3  -4   5   10.94    0.37
   3  -4   5   10.90    0.33
  -4   4  -5    1.15    0.18
  -4   4  -5    1.10    0.15
   4  -4   5    0.85    0.14
   4   3  -5    0.24    0.09
   4   3  -5    0.15    0.07
  -4  -3   5    0.26    0.10
   3   3  -5    0.63    0.09
   3   3  -5    0.64    0.08
  -3  -3   5    0.55    0.08
  -3  -3   5    0.52    0.10
  -3  -3   5    0.49    0.10
   2   3  -5    3.13    0.13
   2   3  -5    3.05    0.12
  -2  -3   5    3.09    0.13
  -2  -3   5    3.19    0.17
  -2  -3   5    3.04    0.15
   1   3  -5    0.97    0.07
  -1  -3   5    0.92    0.09
  -1  -3   5    0.81    0.08
  -1  -3   5    0.89    0.06
   0   3  -5   24.81    0.57
   0   3  -5   24.90    0.54
   0   3  -5   25.83    0.58
   0  -3   5   25.37    0.57
   0  -3   5   25.82    0.59
  -1   3  -5   42.13    0.89
  -1   3  -5   42.57    0.94
  -1   3  -5   43.32    0.94
   1  -3   5   43.49    0.93
   1  -3   5   43.08    0.94
  -2   3  -5   12.56    0.36
  -2   3  -5   13.20    0.38
   2  -3   5   13.01    0.37
   2  -3   5   12.14    0.33
  -3   3  -5    0.06    0.07
  -3   3  -5    0.06    0.06
   3  -3   5    0.06    0.07
   3  -3   5    0.02    0.05
  -4   3  -5    0.82    0.15
  -4   3  -5    0.87    0.13
   4  -3   5    0.58    0.12
  -5   3  -5    0.29    0.14
  -5   3  -5    0.49    0.13
   5  -3   5    0.42    0.13
   4   2  -5    0.26    0.08
   4   2  -5    0.20    0.08
  -4  -2   5    0.38    0.11
  -4  -2   5    0.20    0.08
   3   2  -5    0.70    0.10
   3   2  -5    0.72    0.08
  -3  -2   5    0.52    0.08
  -3  -2   5    0.61    0.10
  -3  -2   5    0.67    0.09
   2   2  -5    7.35    0.22
  -2  -2   5    7.75    0.23
  -2  -2   5    7.11    0.21
  -2  -2   5    7.71    0.27
   1   2  -5    0.44    0.05
   1   2  -5    0.37    0.06
  -1  -2   5    0.46    0.05
  -1  -2   5    0.49    0.07
   0   2  -5   28.30    0.59
   0   2  -5   28.15    0.63
   0   2  -5   28.60    0.63
   0  -2   5   28.35    0.64
   0  -2   5   28.65    0.63
  -1   2  -5  102.94    2.13
  -1   2  -5  102.24    2.09
  -1   2  -5  106.02    2.14
   1  -2   5  102.71    2.13
   1  -2   5  104.15    2.12
  -2   2  -5    8.60    0.21
  -2   2  -5    8.45    0.27
  -2   2  -5    9.07    0.29
   2  -2   5    8.48    0.27
   2  -2   5    8.90    0.24
  -3   2  -5    3.94    0.19
  -3   2  -5    3.96    0.22
   3  -2   5    4.17    0.20
  -4   2  -5    3.31    0.24
  -4   2  -5    3.16    0.20
   4  -2   5    3.34    0.21
  -5   2  -5    0.39    0.12
  -5   2  -5    0.65    0.16
   5  -2   5    0.29    0.11
   5   1  -5    0.52    0.14
   4   1  -5    0.64    0.11
  -4  -1   5    0.42    0.09
   3   1  -5    4.01    0.16
   3   1  -5    4.04    0.18
  -3  -1   5    3.98    0.18
  -3  -1   5    3.94    0.18
  -3  -1   5    4.17    0.21
   2   1  -5    0.10    0.03
   2   1  -5    0.16    0.05
  -2  -1   5    0.12    0.04
  -2  -1   5    0.06    0.03
  -2  -1   5    0.01    0.05
   1   1  -5    2.85    0.10
   1   1  -5    3.10    0.12
  -1  -1   5    2.84    0.08
  -1  -1   5    2.68    0.11
  -1  -1   5    2.74    0.13
   0   1  -5    5.52    0.16
   0   1  -5    5.67    0.16
   0  -1   5    5.57    0.17
   0  -1   5    5.29    0.14
   0  -1   5    5.45    0.17
  -1   1  -5   87.91    1.83
  -1   1  -5   87.47    1.79
  -1   1  -5   87.85    1.83
   1  -1   5   89.61    1.80
   1  -1   5   89.39    1.83
  -2   1  -5   35.89    0.86
  -2   1  -5   37.45    0.85
  -2   1  -5   37.17    0.78
   2  -1   5   36.77    0.78
   2  -1   5   36.28    0.84
  -3   1  -5    0.33    0.09
  -3   1  -5    0.41    0.08
   3  -1   5    0.31    0.07
  -4   1  -5    0.03    0.08
  -4   1  -5    0.21    0.09
   4  -1   5    0.13    0.08
  -5   1  -5    0.49    0.15
  -5   1  -5    0.69    0.14
   5  -1   5    0.37    0.12
   5   0  -5   -0.04    0.08
   4   0  -5    0.38    0.08
   4   0  -5    0.43    0.11
  -4   0   5    0.38    0.10
   3   0  -5    0.27    0.05
   3   0  -5    0.32    0.07
  -3   0   5    0.31    0.07
  -3   0   5    0.25    0.08
  -3   0   5    0.32    0.07
   2   0  -5    0.63    0.07
   2   0  -5    0.73    0.06
  -2   0   5    0.58    0.06
  -2   0   5    0.68    0.08
  -2   0   5    0.52    0.08
   1   0  -5    8.79    0.21
   1   0  -5    8.46    0.24
  -1   0   5    8.52    0.25
  -1   0   5    8.66    0.24
  -1   0   5    8.71    0.20
   0   0  -5   13.90    0.32
   0   0  -5   13.94    0.33
   0   0   5   13.60    0.33
   0   0   5   13.75    0.33
   0   0   5   13.93    0.31
  -1   0  -5   16.59    0.39
  -1   0  -5   15.89    0.39
  -1   0  -5   16.04    0.37
   1   0   5   15.93    0.39
   1   0   5   15.68    0.35
  -2   0  -5   10.33    0.31
  -2   0  -5    9.98    0.26
  -2   0  -5   10.23    0.30
   2   0   5   10.06    0.24
   2   0   5   10.12    0.30
  -3   0  -5    2.62    0.16
  -3   0  -5    2.30    0.16
   3   0   5    2.40    0.14
  -4   0  -5    0.87    0.13
  -4   0  -5    0.64    0.13
   4   0   5    0.80    0.12
  -5   0  -5    0.57    0.13
   5   0   5    0.86    0.16
   5  -1  -5    0.12    0.11
   4  -1  -5    1.50    0.17
  -4   1   5    1.22    0.15
  -4   1   5    1.31    0.15
   3  -1  -5    0.00    0.03
   3  -1  -5    0.00    0.04
  -3   1   5    0.06    0.06
  -3   1   5    0.01    0.03
   2  -1  -5    3.26    0.13
   2  -1  -5    3.09    0.10
  -2   1   5    2.93    0.14
  -2   1   5    3.04    0.13
  -2   1   5    2.94    0.15
   1  -1  -5    3.85    0.10
   1  -1  -5    4.10    0.14
  -1   1   5    4.13    0.16
  -1   1   5    3.91    0.14
  -1   1   5    3.93    0.12
   0  -1  -5    7.78    0.21
   0  -1  -5    7.53    0.19
   0   1   5    7.73    0.20
   0   1   5    7.28    0.20
   0   1   5    7.43    0.19
  -1  -1  -5    0.15    0.04
  -1  -1  -5    0.21    0.04
   1   1   5    0.21    0.04
   1   1   5    0.20    0.04
   1   1   5    0.23    0.02
  -2  -1  -5    9.90    0.26
  -2  -1  -5    9.81    0.30
  -2  -1  -5   10.19    0.31
   2   1   5    9.70    0.22
   2   1   5    9.94    0.29
  -3  -1  -5   11.40    0.37
  -3  -1  -5   11.71    0.39
  -3  -1  -5   11.55    0.32
   3   1   5   11.50    0.35
  -4  -1  -5   -0.02    0.06
  -4  -1  -5   -0.09    0.07
   4   1   5   -0.04    0.06
  -5  -1  -5    0.02    0.09
   5   1   5   -0.06    0.08
   5   1   5    0.18    0.13
   5  -2  -5   -0.01    0.10
   4  -2  -5   -0.07    0.06
  -4   2   5    0.01    0.06
  -4   2   5   -0.02    0.06
   3  -2  -5    0.88    0.12
   3  -2  -5    0.63    0.08
  -3   2   5    0.53    0.09
  -3   2   5    0.62    0.10
   2  -2  -5    8.00    0.23
   2  -2  -5    7.62    0.19
  -2   2   5    7.81    0.25
   1  -2  -5   22.37    0.51
   1  -2  -5   21.44    0.45
  -1   2   5   22.27    0.50
  -1   2   5   22.99    0.53
  -1   2   5   22.41    0.52
   0  -2  -5   16.07    0.38
   0  -2  -5   16.05    0.35
   0   2   5   16.02    0.37
   0   2   5   15.89    0.37
  -1  -2  -5   13.12    0.32
  -1  -2  -5   13.50    0.33
   1   2   5   12.88    0.32
   1   2   5   13.35    0.35
   2   2   5    8.74    0.29
   2   2   5    8.53    0.25
  -3  -2  -5    2.34    0.13
  -3  -2  -5    2.50    0.16
   3   2   5    2.38    0.14
   3   2   5    2.54    0.17
  -4  -2  -5    0.06    0.07
   4   2   5    0.21    0.10
   4   2   5    0.09    0.06
  -5  -2  -5    0.39    0.13
   5   2   5    0.19    0.12
   5   2   5    0.43    0.12
   5  -3  -5    0.09    0.10
  -5   3   5    0.12    0.11
   4  -3  -5    0.10    0.08
  -4   3   5    0.15    0.09
  -4   3   5    0.08    0.08
   3  -3  -5    0.15    0.07
   3  -3  -5    0.20    0.05
  -3   3   5    0.27    0.08
  -3   3   5    0.16    0.07
   2  -3  -5    0.69    0.04
   2  -3  -5    0.71    0.07
   2  -3  -5    0.67    0.09
  -2   3   5    0.71    0.08
  -2   3   5    0.82    0.09
   1  -3  -5    0.25    0.05
   1  -3  -5    0.26    0.04
  -1   3   5    0.33    0.05
  -1   3   5    0.27    0.05
   0  -3  -5    5.41    0.16
   0  -3  -5    5.13    0.14
   0  -3  -5    4.84    0.15
   0   3   5    5.42    0.16
   0   3   5    5.54    0.17
  -1  -3  -5    0.30    0.05
  -1  -3  -5    0.35    0.02
  -1  -3  -5    0.34    0.05
   1   3   5    0.31    0.05
   1   3   5    0.40    0.05
  -2  -3  -5    1.49    0.09
  -2  -3  -5    1.50    0.11
   2   3   5    1.38    0.11
   2   3   5    1.45    0.09
  -3  -3  -5    9.86    0.33
  -3  -3  -5    8.98    0.29
   3   3   5    9.39    0.30
   3   3   5   10.16    0.35
  -4  -3  -5    2.65    0.19
   4   3   5    2.55    0.17
   4   3   5    2.15    0.21
  -5  -3  -5    0.00    0.09
   5   3   5    0.14    0.12
   5  -4  -5    1.62    0.22
  -5   4   5    1.30    0.20
   4  -4  -5    0.10    0.08
  -4   4   5    0.14    0.09
  -4   4   5    0.09    0.09
   3  -4  -5    1.97    0.11
   3  -4  -5    2.33    0.16
  -3   4   5    2.05    0.17
  -3   4   5    1.77    0.17
   2  -4  -5    1.67    0.12
   2  -4  -5    1.73    0.09
  -2   4   5    1.54    0.11
  -2   4   5    1.85    0.12
   1  -4  -5    1.74    0.09
   1  -4  -5    1.65    0.10
  -1   4   5    1.75    0.10
  -1   4   5    1.85    0.10
   0  -4  -5   22.45    0.52
   0  -4  -5   22.20    0.48
   0   4   5   22.67    0.50
   0   4   5   22.39    0.52
  -1  -4  -5   78.40    1.57
  -1  -4  -5   76.20    1.62
  -1  -4  -5   79.41    1.63
   1   4   5   77.93    1.65
   1   4   5   77.69    1.60
  -2  -4  -5   -0.02    0.04
  -2  -4  -5    0.05    0.04
   2   4   5    0.05    0.03
   2   4   5    0.06    0.05
  -3  -4  -5    0.11    0.06
  -3  -4  -5    0.03    0.05
   3   4   5    0.10    0.05
   3   4   5    0.02    0.06
  -4  -4  -5    0.25    0.09
   4   4   5    0.30    0.11
   4   4   5    0.23    0.07
  -5  -4  -5    0.06    0.10
   5   4   5    0.00    0.12
   5  -5  -5    0.12    0.12
   5  -5  -5   -0.02    0.10
  -5   5   5    0.07    0.11
   4  -5  -5    0.74    0.14
  -4   5   5    0.54    0.13
  -4   5   5    0.68    0.13
   3  -5  -5    0.62    0.12
  -3   5   5    0.54    0.11
  -3   5   5    0.41    0.09
   2  -5  -5    0.09    0.04
   2  -5  -5    0.16    0.07
  -2   5   5    0.16    0.05
  -2   5   5    0.12    0.05
   1  -5  -5    8.63    0.24
   1  -5  -5    8.60    0.27
  -1   5   5    8.35    0.26
  -1   5   5    9.01    0.26
   0  -5  -5   10.58    0.25
   0  -5  -5   10.52    0.28
   0   5   5   10.36    0.27
   0   5   5   10.94    0.30
  -1  -5  -5   14.03    0.32
  -1  -5  -5   13.91    0.35
  -1  -5  -5   13.53    0.37
   1   5   5   13.79    0.33
   1   5   5   13.97    0.38
  -2  -5  -5   12.94    0.37
  -2  -5  -5   13.28    0.37
   2   5   5   12.81    0.33
   2   5   5   13.00    0.39
  -3  -5  -5    0.02    0.05
  -3  -5  -5   -0.03    0.05
   3   5   5   -0.03    0.06
   3   5   5   -0.02    0.04
  -4  -5  -5    1.54    0.17
  -4  -5  -5    1.95    0.17
   4   5   5    2.30    0.23
  -5  -5  -5    0.65    0.15
   5   5   5    1.04    0.19
   4  -6  -5    1.22    0.18
  -4   6   5    1.60    0.19
  -4   6   5    1.75    0.21
   3  -6  -5    0.14    0.08
  -3   6   5    0.00    0.06
  -3   6   5   -0.05    0.06
   2  -6  -5    0.63    0.09
   2  -6  -5    0.72    0.08
  -2   6   5    0.63    0.10
  -2   6   5    0.68    0.09
   1  -6  -5    3.06    0.13
   1  -6  -5    2.89    0.14
  -1   6   5    3.02    0.13
  -1   6   5    3.22    0.15
  -1   6   5    3.09    0.08
   0  -6  -5   13.41    0.35
   0  -6  -5   14.15    0.36
   0   6   5   13.58    0.32
   0   6   5   13.37    0.37
   0   6   5   13.80    0.33
  -1  -6  -5   45.75    0.96
  -1  -6  -5   45.90    0.99
  -1  -6  -5   44.92    1.01
   1   6   5   45.66    1.02
   1   6   5   45.35    0.95
  -2  -6  -5    3.75    0.17
  -2  -6  -5    4.38    0.19
   2   6   5    4.01    0.19
   2   6   5    3.99    0.14
  -3  -6  -5    0.02    0.06
  -3  -6  -5    0.04    0.06
   3   6   5    0.05    0.06
  -4  -6  -5    0.01    0.07
  -4  -6  -5    0.03    0.08
   4   6   5    0.15    0.10
  -5  -6  -5    0.00    0.10
   5   6   5   -0.09    0.11
   4  -7  -5    0.05    0.09
  -4   7   5   -0.03    0.08
  -4   7   5    0.01    0.09
   3  -7  -5    0.22    0.08
  -3   7   5    0.14    0.07
  -3   7   5    0.08    0.07
   2  -7  -5    0.06    0.05
   2  -7  -5    0.14    0.04
  -2   7   5    0.14    0.06
  -2   7   5    0.15    0.06
   1  -7  -5    1.66    0.11
   1  -7  -5    1.50    0.09
  -1   7   5    1.46    0.10
  -1   7   5    1.57    0.12
  -1   7   5    1.59    0.06
   0  -7  -5   14.08    0.38
   0  -7  -5   14.89    0.39
   0   7   5   14.21    0.40
   0   7   5   14.56    0.35
   0   7   5   14.26    0.35
  -1  -7  -5    5.75    0.18
  -1  -7  -5    5.92    0.22
  -1  -7  -5    5.93    0.20
   1   7   5    5.60    0.16
   1   7   5    5.99    0.23
  -2  -7  -5    1.02    0.11
  -2  -7  -5    1.39    0.13
   2   7   5    1.09    0.12
   2   7   5    1.30    0.08
  -3  -7  -5    1.35    0.15
  -3  -7  -5    1.17    0.14
   3   7   5    1.30    0.15
  -4  -7  -5   -0.01    0.08
  -4  -7  -5    0.04    0.08
   4   7   5    0.11    0.10
   4  -8  -5    0.10    0.10
  -4   8   5    0.08    0.09
  -4   8   5    0.04    0.08
   3  -8  -5    2.61    0.20
  -3   8   5    2.67    0.20
  -3   8   5    2.65    0.22
   2  -8  -5    0.91    0.13
   2  -8  -5    0.68    0.08
  -2   8   5    0.75    0.10
  -2   8   5    0.60    0.10
   1  -8  -5    0.15    0.06
   1  -8  -5    0.13    0.05
  -1   8   5    0.21    0.07
  -1   8   5    0.10    0.03
  -1   8   5    0.09    0.05
   0  -8  -5    1.79    0.11
   0  -8  -5    1.81    0.11
   0   8   5    1.93    0.09
   0   8   5    1.93    0.12
   0   8   5    2.09    0.10
  -1  -8  -5    4.27    0.19
  -1  -8  -5    4.68    0.17
   1   8   5    4.22    0.13
   1   8   5    4.41    0.20
  -2  -8  -5    4.15    0.20
  -2  -8  -5    3.95    0.19
   2   8   5    3.57    0.20
  -3  -8  -5    3.59    0.21
  -3  -8  -5    4.01    0.22
   3   8   5    4.04    0.23
  -4  -8  -5    0.00    0.08
  -4  -8  -5   -0.17    0.07
   4   8   5    0.06    0.10
   4  -9  -5    0.03    0.09
  -4   9   5    0.09    0.10
  -4   9   5   -0.01    0.08
   3  -9  -5    0.38    0.10
  -3   9   5    0.32    0.10
  -3   9   5    0.41    0.11
   2  -9  -5    2.00    0.18
  -2   9   5    1.64    0.15
  -2   9   5    1.58    0.17
   1  -9  -5   -0.03    0.04
   1  -9  -5    0.00    0.04
  -1   9   5   -0.01    0.05
  -1   9   5    0.01    0.04
   0  -9  -5    6.10    0.23
   0  -9  -5    5.98    0.22
   0   9   5    6.46    0.25
   0   9   5    6.18    0.19
   0   9   5    5.82    0.19
  -1  -9  -5    3.90    0.16
  -1  -9  -5    3.26    0.18
   1   9   5    4.19    0.20
   1   9   5    4.04    0.17
  -2  -9  -5   -0.08    0.06
  -2  -9  -5    0.03    0.06
   2   9   5    0.03    0.07
  -3  -9  -5    1.34    0.16
  -3  -9  -5    0.78    0.13
   3   9   5    1.01    0.15
  -4  -9  -5    0.50    0.13
  -4  -9  -5    0.76    0.14
   4   9   5    0.61    0.15
   4 -10  -5    0.27    0.13
   4 -10  -5    0.05    0.10
  -4  10   5    0.11    0.11
   3 -10  -5    0.18    0.09
  -3  10   5   -0.04    0.07
  -3  10   5    0.19    0.10
   2 -10  -5    0.56    0.11
  -2  10   5    0.57    0.10
  -2  10   5    0.42    0.11
   1 -10  -5    0.10    0.06
   1 -10  -5    0.19    0.06
  -1  10   5    0.14    0.05
  -1  10   5    0.10    0.06
   0 -10  -5   24.79    0.63
   0 -10  -5   25.07    0.62
   0  10   5   23.92    0.56
   0  10   5   24.40    0.65
   0  10   5   24.30    0.58
  -1 -10  -5    6.64    0.26
  -1 -10  -5    6.61    0.24
   1  10   5    6.32    0.24
   1  10   5    6.60    0.27
  -2 -10  -5    0.10    0.07
   2  10   5    0.07    0.08
   2  10   5    0.06    0.06
  -3 -10  -5    1.47    0.17
   3  10   5    1.56    0.18
  -4 -10  -5    1.32    0.18
   4  10   5    1.68    0.21
   4 -11  -5    0.25    0.13
   3 -11  -5    0.13    0.10
  -3  11   5    0.17    0.09
  -3  11   5   -0.01    0.10
   2 -11  -5    0.04    0.07
  -2  11   5   -0.07    0.06
  -2  11   5    0.01    0.06
   1 -11  -5    0.40    0.08
   1 -11  -5    0.31    0.09
  -1  11   5    0.44    0.10
  -1  11   5    0.35    0.07
   0 -11  -5    0.13    0.07
   0 -11  -5    0.14    0.06
   0  11   5    0.14    0.05
   0  11   5    0.16    0.07
  -1 -11  -5    0.05    0.07
  -1 -11  -5    0.00    0.04
   1  11   5   -0.03    0.07
   1  11   5    0.18    0.06
  -2 -11  -5    2.82    0.20
   2  11   5    3.06    0.21
   2  11   5    2.97    0.18
  -3 -11  -5    0.16    0.09
   3  11   5    0.07    0.08
   3  11   5    0.11    0.10
  -4 -11  -5    0.46    0.14
   4  11   5    0.45    0.13
   4  11   5    0.39    0.15
   3 -12  -5    0.51    0.13
  -3  12   5    0.50    0.14
   2 -12  -5    1.65    0.19
  -2  12   5    1.55    0.16
  -2  12   5    2.09    0.22
   1 -12  -5    6.67    0.25
   1 -12  -5    7.00    0.30
  -1  12   5    6.35    0.30
   0 -12  -5    7.96    0.31
   0 -12  -5    7.91    0.30
   0  12   5    7.94    0.26
   0  12   5    7.85    0.33
  -1 -12  -5    5.48    0.24
  -1 -12  -5    4.70    0.24
   1  12   5    5.56    0.27
   1  12   5    5.52    0.23
  -2 -12  -5    1.00    0.15
   2  12   5    1.27    0.15
   2  12   5    1.14    0.16
  -3 -12  -5    0.00    0.08
   3  12   5   -0.15    0.08
   3  12   5    0.08    0.09
   3 -13  -5    1.98    0.21
   3 -13  -5    1.63    0.21
  -3  13   5    1.96    0.24
   2 -13  -5    0.25    0.11
  -2  13   5    0.35    0.12
   1 -13  -5   -0.04    0.07
  -1  13   5    0.09    0.08
   0 -13  -5    1.36    0.16
   0 -13  -5    1.26    0.15
   0  13   5    1.06    0.16
  -1 -13  -5    0.54    0.11
  -1 -13  -5    0.58    0.11
   1  13   5    0.49    0.09
   1  13   5    0.40    0.12
  -2 -13  -5    1.78    0.20
   2  13   5    1.44    0.16
   2  13   5    1.40    0.18
  -3 -13  -5    0.97    0.17
   3  13   5    1.32    0.20
   3  13   5    1.05    0.16
   2 -14  -5    3.31    0.26
  -2  14   5    3.30    0.30
   1 -14  -5    2.76    0.22
  -1  14   5    2.50    0.24
   0 -14  -5    0.71    0.13
   0 -14  -5    0.65    0.13
   0  14   5    0.65    0.14
  -1 -14  -5    0.31    0.10
  -1 -14  -5    0.34    0.11
   1  14   5    0.21    0.08
   1  14   5    0.26    0.11
  -2 -14  -5    1.58    0.20
   2  14   5    1.36    0.20
   2  14   5    1.30    0.16
  -3 -14  -5    0.49    0.13
   3  14   5    0.58    0.16
   3  14   5    0.60    0.14
   2 -15  -5    2.06    0.24
  -2  15   5    2.47    0.26
   1 -15  -5    0.14    0.09
  -1  15   5    0.15    0.11
   0 -15  -5    0.07    0.08
   0 -15  -5   -0.05    0.08
   0  15   5    0.08    0.10
  -1 -15  -5    0.08    0.08
  -1 -15  -5   -0.09    0.08
   1  15   5   -0.01    0.09
   1  15   5    0.11    0.08
  -2 -15  -5    0.53    0.14
   2  15   5    0.16    0.10
   2  15   5    0.45    0.14
   1 -16  -5    0.04    0.11
  -1  16   5   -0.04    0.09
   0 -16  -5    0.31    0.12
   0  16   5    0.21    0.12
  -1 -16  -5    0.02    0.10
   1  16   5   -0.16    0.09
  -2 -16  -5    0.07    0.11
   2  16   5    0.11    0.10
   2  16   5    0.05    0.11
   0 -17  -5   -0.08    0.10
   0  17   5   -0.01    0.10
   1  14  -6   -0.04    0.08
  -1 -14   6    0.02    0.11
   0  14  -6    0.15    0.09
   0 -14   6    0.04    0.10
  -1  14  -6    0.57    0.13
   1 -14   6    0.36    0.13
   2  13  -6    1.96    0.21
  -2 -13   6    1.22    0.18
  -2 -13   6    1.63    0.22
   1  13  -6    0.27    0.11
  -1 -13   6    0.31    0.12
  -1 -13   6    0.15    0.10
   0  13  -6    1.18    0.16
   0 -13   6    1.08    0.17
  -1  13  -6    0.55    0.12
   1 -13   6    0.22    0.12
  -2  13  -6    0.27    0.11
   2 -13   6    0.50    0.14
   3  12  -6    0.08    0.10
  -3 -12   6    0.14    0.12
  -3 -12   6    0.21    0.12
   2  12  -6    2.90    0.24
  -2 -12   6    2.33    0.24
  -2 -12   6    2.15    0.23
   1  12  -6    2.96    0.21
  -1 -12   6    3.62    0.25
  -1 -12   6    2.89    0.20
   0  12  -6    0.35    0.10
   0 -12   6    0.61    0.12
  -1  12  -6   -0.02    0.07
   1 -12   6   -0.05    0.07
  -2  12  -6    0.19    0.09
   2 -12   6    0.11    0.10
   3  11  -6   -0.06    0.08
  -3 -11   6    0.08    0.11
  -3 -11   6   -0.01    0.10
   2  11  -6    0.08    0.08
  -2 -11   6   -0.02    0.09
  -2 -11   6   -0.07    0.07
   1  11  -6    0.52    0.10
  -1 -11   6    0.30    0.10
  -1 -11   6    0.59    0.12
   0  11  -6   -0.07    0.06
   0 -11   6    0.05    0.07
  -1  11  -6    1.57    0.16
   1 -11   6    1.27    0.17
  -2  11  -6    0.27    0.10
  -2  11  -6    0.38    0.10
   2 -11   6    0.24    0.11
   2 -11   6    0.42    0.10
  -3  11  -6    0.19    0.11
  -3  11  -6    0.23    0.10
   3 -11   6    0.10    0.10
   3 -11   6    0.20    0.12
   3  10  -6   -0.02    0.08
  -3 -10   6   -0.01    0.10
  -3 -10   6    0.09    0.11
   2  10  -6   -0.01    0.06
  -2 -10   6    0.00    0.08
  -2 -10   6    0.07    0.09
   1  10  -6    2.42    0.19
  -1 -10   6    2.45    0.22
  -1 -10   6    2.29    0.19
   0  10  -6    7.98    0.31
   0 -10   6    7.79    0.32
   0 -10   6    8.10    0.28
  -1  10  -6    0.02    0.05
  -1  10  -6    0.02    0.06
   1 -10   6    0.03    0.05
   1 -10   6    0.06    0.07
  -2  10  -6    2.16    0.20
  -2  10  -6    2.63    0.19
   2 -10   6    2.59    0.20
   2 -10   6    2.53    0.18
  -3  10  -6    0.66    0.15
  -3  10  -6    0.66    0.13
   3 -10   6    0.79    0.14
   3 -10   6    0.79    0.15
   4   9  -6    0.15    0.10
  -4  -9   6    0.16    0.12
  -4  -9   6    0.21    0.11
   3   9  -6    2.96    0.20
  -3  -9   6    3.15    0.22
  -3  -9   6    2.69    0.25
   2   9  -6    3.03    0.19
  -2  -9   6    2.98    0.20
  -2  -9   6    2.82    0.20
   1   9  -6    0.64    0.11
  -1  -9   6    0.75    0.12
  -1  -9   6    0.62    0.11
   0   9  -6    0.18    0.07
   0  -9   6    0.05    0.06
  -1   9  -6    0.12    0.07
  -1   9  -6    0.15    0.06
   1  -9   6    0.00    0.04
   1  -9   6    0.10    0.08
  -2   9  -6    1.40    0.16
  -2   9  -6    1.53    0.17
   2  -9   6    1.43    0.15
   2  -9   6    1.37    0.16
  -3   9  -6    1.44    0.20
  -3   9  -6    1.38    0.17
   3  -9   6    1.34    0.16
   3  -9   6    1.47    0.18
   4   8  -6   -0.02    0.08
  -4  -8   6    0.03    0.10
  -4  -8   6    0.03    0.10
   3   8  -6    0.31    0.09
  -3  -8   6    0.37    0.12
  -3  -8   6    0.27    0.10
   2   8  -6    1.78    0.16
  -2  -8   6    1.47    0.16
  -2  -8   6    2.10    0.20
   1   8  -6    0.11    0.06
  -1  -8   6    0.14    0.07
  -1  -8   6    0.11    0.06
   0   8  -6    8.77    0.28
   0   8  -6    9.04    0.31
   0  -8   6    9.77    0.34
   0  -8   6    9.05    0.27
  -1   8  -6   39.01    0.94
  -1   8  -6   38.48    0.92
   1  -8   6   39.78    0.96
   1  -8   6   39.17    0.91
  -2   8  -6    4.30    0.22
  -2   8  -6    4.09    0.23
   2  -8   6    4.58    0.23
   2  -8   6    4.84    0.22
  -3   8  -6    0.70    0.14
  -3   8  -6    1.08    0.15
   3  -8   6    1.00    0.15
   3  -8   6    1.03    0.14
  -4   8  -6    0.09    0.11
  -4   8  -6    0.05    0.08
   4  -8   6   -0.02    0.10
   4   7  -6    0.39    0.11
  -4  -7   6    0.43    0.13
  -4  -7   6    0.32    0.12
   3   7  -6    1.33    0.15
  -3  -7   6    1.28    0.15
  -3  -7   6    1.47    0.19
   2   7  -6    9.54    0.33
  -2  -7   6   10.57    0.38
  -2  -7   6   10.32    0.35
   1   7  -6    6.75    0.25
  -1  -7   6    6.35    0.27
  -1  -7   6    6.59    0.20
  -1  -7   6    6.66    0.25
   0   7  -6    0.48    0.06
   0   7  -6    0.45    0.08
   0   7  -6    0.27    0.05
   0  -7   6    0.47    0.07
   0  -7   6    0.34    0.08
  -1   7  -6    0.06    0.05
  -1   7  -6    0.06    0.05
   1  -7   6    0.06    0.05
   1  -7   6    0.09    0.06
  -2   7  -6    2.07    0.16
  -2   7  -6    2.21    0.16
   2  -7   6    2.02    0.16
   2  -7   6    1.91    0.14
  -3   7  -6    0.75    0.12
  -3   7  -6    0.78    0.14
   3  -7   6    0.95    0.14
   3  -7   6    1.07    0.13
  -4   7  -6   -0.07    0.09
  -4   7  -6    0.10    0.09
   4  -7   6    0.02    0.10
   4   6  -6    0.05    0.07
  -4  -6   6    0.00    0.08
   3   6  -6    0.46    0.09
  -3  -6   6    0.32    0.09
  -3  -6   6    0.40    0.11
   2   6  -6    0.02    0.05
  -2  -6   6    0.11    0.06
  -2  -6   6    0.08    0.06
   1   6  -6    1.87    0.12
  -1  -6   6    1.74    0.09
  -1  -6   6    1.42    0.11
  -1  -6   6    1.78    0.14
   0   6  -6    6.80    0.24
   0   6  -6    6.82    0.20
   0  -6   6    7.10    0.25
   0  -6   6    7.12    0.22
  -1   6  -6   26.97    0.66
  -1   6  -6   27.28    0.61
  -1   6  -6   27.35    0.67
   1  -6   6   27.49    0.68
   1  -6   6   27.65    0.66
  -2   6  -6   16.99    0.49
  -2   6  -6   17.06    0.48
   2  -6   6   16.27    0.47
   2  -6   6   16.22    0.47
  -3   6  -6    0.05    0.06
  -3   6  -6    0.06    0.07
   3  -6   6   -0.02    0.06
   3  -6   6    0.05    0.07
  -4   6  -6   -0.02    0.08
  -4   6  -6   -0.04    0.07
   4  -6   6   -0.01    0.07
   4   5  -6    0.48    0.10
   4   5  -6    0.40    0.11
  -4  -5   6    0.67    0.14
   3   5  -6    0.03    0.06
  -3  -5   6    0.15    0.09
  -3  -5   6    0.19    0.08
   2   5  -6    1.21    0.11
  -2  -5   6    1.40    0.15
  -2  -5   6    1.53    0.14
  -2  -5   6    1.36    0.09
   1   5  -6   18.18    0.47
  -1  -5   6   18.26    0.48
  -1  -5   6   18.62    0.51
  -1  -5   6   19.03    0.44
   0   5  -6    5.25    0.16
   0   5  -6    5.43    0.19
   0   5  -6    4.68    0.18
   0  -5   6    5.18    0.20
  -1   5  -6   11.63    0.29
  -1   5  -6   11.25    0.34
  -1   5  -6   12.12    0.34
   1  -5   6   11.89    0.34
   1  -5   6   11.88    0.35
  -2   5  -6    0.75    0.11
  -2   5  -6    0.72    0.10
   2  -5   6    0.72    0.09
   2  -5   6    0.53    0.09
  -3   5  -6    0.16    0.08
  -3   5  -6    0.36    0.09
   3  -5   6    0.19    0.09
   3  -5   6    0.15    0.08
  -4   5  -6    0.95    0.14
  -4   5  -6    0.64    0.14
   4  -5   6    0.90    0.14
   4   4  -6    0.12    0.08
   4   4  -6    0.13    0.07
  -4  -4   6    0.09    0.09
   3   4  -6    0.04    0.05
  -3  -4   6    0.07    0.07
  -3  -4   6   -0.02    0.04
   2   4  -6    2.61    0.13
  -2  -4   6    2.22    0.12
  -2  -4   6    2.68    0.17
  -2  -4   6    2.55    0.14
   1   4  -6    0.18    0.05
   1   4  -6    0.22    0.05
  -1  -4   6    0.09    0.05
  -1  -4   6    0.12    0.04
   0   4  -6    0.45    0.06
   0   4  -6    0.40    0.04
   0   4  -6    0.26    0.05
   0  -4   6    0.43    0.06
   0  -4   6    0.34    0.06
  -1   4  -6    0.11    0.04
  -1   4  -6    0.11    0.05
  -1   4  -6    0.10    0.03
   1  -4   6    0.09    0.05
   1  -4   6    0.21    0.05
  -2   4  -6   -0.03    0.05
  -2   4  -6   -0.01    0.05
   2  -4   6    0.04    0.04
   2  -4   6   -0.01    0.05
  -3   4  -6    2.42    0.17
  -3   4  -6    1.80    0.18
   3  -4   6    2.41    0.17
  -4   4  -6    0.04    0.09
  -4   4  -6    0.01    0.07
   4  -4   6   -0.05    0.06
   4   3  -6    0.23    0.09
  -4  -3   6    0.17    0.10
   3   3  -6    1.48    0.15
   3   3  -6    1.60    0.11
  -3  -3   6    1.67    0.17
  -3  -3   6    1.64    0.12
   2   3  -6    0.07    0.05
   2   3  -6    0.03    0.04
   2   3  -6    0.03    0.03
  -2  -3   6    0.09    0.06
  -2  -3   6    0.01    0.04
   1   3  -6    0.09    0.04
   1   3  -6    0.07    0.03
  -1  -3   6    0.00    0.02
  -1  -3   6    0.17    0.05
   0   3  -6   93.52    1.90
   0   3  -6   95.54    1.95
   0   3  -6   97.00    1.95
   0  -3   6   92.65    1.94
   0  -3   6   93.08    1.97
  -1   3  -6    7.69    0.20
  -1   3  -6    7.73    0.24
  -1   3  -6    7.43    0.23
   1  -3   6    7.59    0.24
   1  -3   6    7.49    0.23
  -2   3  -6    0.11    0.06
  -2   3  -6    0.12    0.05
   2  -3   6    0.12    0.05
   2  -3   6    0.14    0.04
  -3   3  -6    0.24    0.09
  -3   3  -6    0.18    0.07
   3  -3   6    0.19    0.08
  -4   3  -6    1.40    0.17
  -4   3  -6    0.94    0.15
   4  -3   6    0.95    0.14
   5   2  -6   -0.03    0.10
   4   2  -6    0.04    0.07
  -4  -2   6    0.13    0.08
  -4  -2   6    0.04    0.08
   3   2  -6    0.32    0.08
   3   2  -6    0.30    0.06
  -3  -2   6    0.24    0.09
  -3  -2   6    0.26    0.07
   2   2  -6    1.26    0.08
   2   2  -6    1.41    0.13
  -2  -2   6    1.28    0.09
  -2  -2   6    1.44    0.14
   1   2  -6    6.45    0.19
   1   2  -6    6.40    0.21
  -1  -2   6    6.46    0.22
  -1  -2   6    6.15    0.19
   0   2  -6   11.74    0.30
   0   2  -6   11.76    0.26
   0   2  -6   11.66    0.30
   0  -2   6   11.46    0.31
   0  -2   6   11.45    0.30
  -1   2  -6   36.80    0.82
  -1   2  -6   36.66    0.81
  -1   2  -6   36.40    0.78
   1  -2   6   37.02    0.82
   1  -2   6   36.60    0.80
  -2   2  -6    0.68    0.05
  -2   2  -6    0.56    0.08
  -2   2  -6    0.51    0.08
   2  -2   6    0.60    0.07
   2  -2   6    0.52    0.08
  -3   2  -6    0.03    0.05
  -3   2  -6   -0.04    0.05
   3  -2   6    0.00    0.06
  -4   2  -6    0.45    0.12
  -4   2  -6    0.65    0.12
   4  -2   6    0.81    0.14
  -5   2  -6    0.11    0.10
  -5   2  -6   -0.06    0.10
   5  -2   6    0.11    0.10
   5   1  -6    0.39    0.14
   4   1  -6    0.29    0.08
  -4  -1   6    0.42    0.10
  -4  -1   6    0.21    0.10
   3   1  -6    1.39    0.13
   3   1  -6    1.57    0.10
  -3  -1   6    1.81    0.17
  -3  -1   6    1.69    0.14
  -3  -1   6    1.52    0.11
   2   1  -6    3.81    0.17
   2   1  -6    4.14    0.14
  -2  -1   6    3.88    0.14
  -2  -1   6    3.74    0.18
  -2  -1   6    3.66    0.16
   1   1  -6    1.90    0.08
   1   1  -6    1.78    0.10
  -1  -1   6    1.87    0.11
  -1  -1   6    1.97    0.10
   0   1  -6    0.08    0.03
   0   1  -6    0.07    0.03
   0  -1   6    0.10    0.04
   0  -1   6    0.10    0.04
   0  -1   6    0.13    0.02
  -1   1  -6   29.43    0.67
  -1   1  -6   29.89    0.65
  -1   1  -6   30.71    0.68
   1  -1   6   29.47    0.67
   1  -1   6   28.95    0.64
  -2   1  -6    2.27    0.13
  -2   1  -6    1.76    0.12
  -2   1  -6    1.98    0.09
   2  -1   6    1.95    0.09
   2  -1   6    2.16    0.13
  -3   1  -6    1.07    0.14
  -3   1  -6    1.18    0.13
   3  -1   6    1.13    0.13
  -4   1  -6    0.53    0.12
  -4   1  -6    0.46    0.11
   4  -1   6    0.40    0.11
  -5   1  -6    1.95    0.22
  -5   1  -6    1.31    0.21
   5  -1   6    1.57    0.20
   5   0  -6    0.10    0.10
  -5   0   6   -0.01    0.09
   4   0  -6    0.35    0.11
   4   0  -6    0.17    0.07
  -4   0   6    0.13    0.08
   3   0  -6    0.07    0.04
   3   0  -6    0.01    0.04
  -3   0   6    0.05    0.06
  -3   0   6    0.01    0.04
  -3   0   6    0.05    0.05
   2   0  -6    1.36    0.07
   2   0  -6    1.44    0.10
  -2   0   6    1.39    0.10
  -2   0   6    1.50    0.13
  -2   0   6    1.45    0.08
   1   0  -6   17.11    0.43
   1   0  -6   17.36    0.39
  -1   0   6   17.29    0.38
  -1   0   6   17.80    0.42
  -1   0   6   17.62    0.45
   0   0  -6  149.38    3.03
   0   0  -6  150.08    3.02
   0   0   6  148.75    3.03
   0   0   6  147.89    3.00
   0   0   6  152.05    3.03
  -1   0  -6    2.14    0.11
   1   0   6    2.26    0.08
   1   0   6    2.47    0.11
  -2   0  -6    4.27    0.18
  -2   0  -6    4.27    0.14
  -2   0  -6    4.31    0.18
   2   0   6    4.17    0.17
   2   0   6    3.92    0.12
  -3   0  -6    1.44    0.15
  -3   0  -6    1.58    0.14
   3   0   6    1.45    0.13
  -4   0  -6    0.09    0.09
  -4   0  -6    0.16    0.09
   4   0   6    0.23    0.09
  -5   0  -6    0.15    0.10
   5   0   6    0.06    0.10
   5  -1  -6    0.10    0.11
  -5   1   6   -0.02    0.08
   4  -1  -6    2.41    0.23
   4  -1  -6    1.47    0.14
  -4   1   6    1.81    0.18
  -4   1   6    1.42    0.18
   3  -1  -6    0.48    0.08
  -3   1   6    0.45    0.08
  -3   1   6    0.61    0.10
  -3   1   6    0.47    0.10
   2  -1  -6   11.97    0.28
   2  -1  -6   12.30    0.33
  -2   1   6   12.13    0.37
  -2   1   6   12.09    0.32
  -2   1   6   11.27    0.34
   1  -1  -6   53.83    1.12
   1  -1  -6   55.88    1.18
  -1   1   6   55.79    1.14
  -1   1   6   54.44    1.19
  -1   1   6   55.62    1.17
   0  -1  -6    5.08    0.16
   0  -1  -6    5.12    0.15
   0   1   6    5.07    0.14
   0   1   6    4.94    0.16
   0   1   6    4.96    0.16
  -1  -1  -6    1.79    0.08
  -1  -1  -6    1.66    0.09
   1   1   6    1.72    0.09
   1   1   6    1.88    0.10
   1   1   6    1.70    0.06
  -2  -1  -6   30.98    0.75
  -2  -1  -6   32.03    0.71
   2   1   6   32.80    0.74
  -3  -1  -6    0.10    0.06
  -3  -1  -6    0.05    0.06
  -3  -1  -6    0.13    0.05
   3   1   6    0.15    0.05
  -4  -1  -6    0.68    0.12
   4   1   6    0.53    0.10
  -5  -1  -6    0.13    0.10
   5   1   6    0.20    0.12
   5   1   6    0.11    0.10
   5  -2  -6    0.13    0.12
  -5   2   6    0.19    0.11
   4  -2  -6    0.09    0.09
  -4   2   6    0.08    0.08
  -4   2   6    0.27    0.09
   3  -2  -6    2.05    0.18
   3  -2  -6    1.63    0.11
  -3   2   6    1.75    0.15
   2  -2  -6    0.54    0.04
   2  -2  -6    0.42    0.06
  -2   2   6    0.53    0.07
  -2   2   6    0.49    0.08
  -2   2   6    0.50    0.08
   1  -2  -6    4.12    0.10
   1  -2  -6    4.04    0.15
  -1   2   6    4.14    0.14
  -1   2   6    4.26    0.17
  -1   2   6    4.15    0.15
   0  -2  -6    0.95    0.05
   0  -2  -6    0.85    0.06
   0   2   6    0.82    0.06
   0   2   6    0.82    0.06
   0   2   6    0.79    0.06
  -1  -2  -6   14.70    0.36
  -1  -2  -6   14.94    0.37
  -1  -2  -6   14.73    0.31
   1   2   6   14.87    0.38
   1   2   6   14.74    0.37
  -2  -2  -6    1.83    0.12
   2   2   6    1.99    0.13
   2   2   6    2.06    0.11
  -3  -2  -6    0.66    0.09
  -3  -2  -6    0.62    0.10
   3   2   6    0.50    0.10
   3   2   6    0.66    0.09
  -4  -2  -6    0.77    0.13
   4   2   6    0.93    0.16
   4   2   6    0.91    0.13
  -5  -2  -6   -0.11    0.09
   5   2   6    0.07    0.09
   5   2   6    0.08    0.11
   5  -3  -6    0.24    0.13
  -5   3   6    0.13    0.11
   4  -3  -6    0.23    0.10
  -4   3   6    0.17    0.09
  -4   3   6    0.21    0.09
   3  -3  -6    2.13    0.19
   3  -3  -6    1.78    0.11
  -3   3   6    1.81    0.14
  -3   3   6    1.88    0.16
   2  -3  -6    4.60    0.17
   2  -3  -6    4.50    0.11
   2  -3  -6    4.69    0.20
  -2   3   6    4.44    0.18
   1  -3  -6   13.40    0.34
   1  -3  -6   12.80    0.36
  -1   3   6   13.52    0.35
   0  -3  -6   94.50    1.91
   0  -3  -6   90.96    1.90
   0  -3  -6   90.43    1.88
   0   3   6   94.67    1.91
   0   3   6   92.93    1.90
  -1  -3  -6   12.37    0.32
  -1  -3  -6   12.45    0.32
  -1  -3  -6   12.03    0.26
   1   3   6   12.01    0.31
   1   3   6   12.45    0.34
  -2  -3  -6    9.09    0.27
  -2  -3  -6    9.07    0.29
   2   3   6    8.86    0.26
   2   3   6    8.59    0.30
  -3  -3  -6    4.15    0.18
  -3  -3  -6    4.23    0.21
   3   3   6    4.34    0.19
   3   3   6    4.07    0.22
  -4  -3  -6   -0.08    0.06
   4   3   6   -0.04    0.06
   4   3   6    0.03    0.09
  -5  -3  -6   -0.02    0.09
   5   3   6    0.01    0.11
   5  -4  -6    0.09    0.11
  -5   4   6    0.15    0.12
   4  -4  -6    0.87    0.15
  -4   4   6    0.93    0.15
  -4   4   6    0.80    0.14
   3  -4  -6    0.68    0.11
   3  -4  -6    0.85    0.09
  -3   4   6    0.59    0.10
  -3   4   6    1.09    0.13
   2  -4  -6   14.35    0.38
   2  -4  -6   15.28    0.44
  -2   4   6   14.28    0.41
  -2   4   6   14.95    0.41
   1  -4  -6    0.04    0.03
   1  -4  -6    0.01    0.04
  -1   4   6    0.02    0.03
  -1   4   6    0.01    0.04
   0  -4  -6    0.97    0.05
   0  -4  -6    0.88    0.07
   0  -4  -6    0.88    0.08
   0   4   6    1.04    0.08
   0   4   6    0.98    0.07
  -1  -4  -6   16.76    0.42
  -1  -4  -6   16.37    0.36
  -1  -4  -6   16.78    0.41
   1   4   6   16.91    0.43
   1   4   6   17.16    0.40
  -2  -4  -6    1.41    0.10
  -2  -4  -6    1.23    0.11
   2   4   6    1.44    0.09
   2   4   6    1.53    0.12
  -3  -4  -6    0.27    0.07
  -3  -4  -6    0.34    0.09
   3   4   6    0.23    0.09
   3   4   6    0.27    0.06
  -4  -4  -6    1.40    0.18
   4   4   6    1.51    0.20
   4   4   6    1.19    0.13
  -5  -4  -6    0.02    0.10
   5   4   6    0.29    0.13
   4  -5  -6    0.14    0.09
  -4   5   6    0.01    0.08
  -4   5   6    0.19    0.09
   3  -5  -6    0.78    0.09
   3  -5  -6    0.73    0.12
  -3   5   6    0.75    0.11
  -3   5   6    0.80    0.12
   2  -5  -6    2.71    0.16
   2  -5  -6    2.99    0.13
  -2   5   6    2.52    0.15
  -2   5   6    3.03    0.16
   1  -5  -6    7.82    0.24
   1  -5  -6    8.22    0.27
  -1   5   6    8.30    0.25
  -1   5   6    8.39    0.26
   0  -5  -6   57.01    1.18
   0  -5  -6   57.72    1.23
   0   5   6   56.00    1.20
   0   5   6   58.43    1.23
  -1  -5  -6   20.94    0.46
  -1  -5  -6   20.96    0.50
  -1  -5  -6   20.84    0.51
   1   5   6   21.52    0.53
   1   5   6   21.33    0.48
  -2  -5  -6    1.34    0.12
  -2  -5  -6    1.00    0.10
   2   5   6    1.53    0.12
   2   5   6    1.26    0.09
  -3  -5  -6    0.43    0.09
  -3  -5  -6    0.46    0.10
   3   5   6    0.45    0.10
   3   5   6    0.40    0.07
  -4  -5  -6    0.11    0.07
  -4  -5  -6    0.01    0.08
   4   5   6    0.12    0.10
  -5  -5  -6    0.18    0.12
   5   5   6    0.08    0.12
   4  -6  -6    0.24    0.10
  -4   6   6    0.42    0.12
  -4   6   6    0.43    0.12
   3  -6  -6    2.99    0.20
  -3   6   6    2.76    0.18
  -3   6   6    2.78    0.19
   2  -6  -6    7.77    0.29
   2  -6  -6    7.98    0.24
  -2   6   6    7.75    0.29
  -2   6   6    8.13    0.28
   1  -6  -6   30.68    0.70
   1  -6  -6   31.17    0.74
  -1   6   6   30.41    0.73
  -1   6   6   30.99    0.72
   0  -6  -6   22.03    0.50
   0  -6  -6   23.12    0.55
   0   6   6   22.68    0.56
   0   6   6   22.69    0.52
  -1  -6  -6    0.13    0.05
  -1  -6  -6    0.08    0.05
  -1  -6  -6    0.04    0.02
   1   6   6    0.06    0.05
   1   6   6    0.06    0.03
  -2  -6  -6    0.92    0.11
  -2  -6  -6    0.91    0.10
   2   6   6    1.08    0.12
   2   6   6    0.89    0.08
  -3  -6  -6    0.33    0.09
  -3  -6  -6    0.22    0.08
   3   6   6    0.22    0.07
   3   6   6    0.37    0.09
  -4  -6  -6    0.18    0.10
  -4  -6  -6    0.32    0.09
   4   6   6    0.20    0.11
   5   6   6    0.16    0.14
   4  -7  -6    1.12    0.17
  -4   7   6    1.02    0.16
  -4   7   6    1.25    0.18
   3  -7  -6   -0.03    0.06
  -3   7   6   -0.03    0.06
  -3   7   6    0.00    0.06
   2  -7  -6    0.05    0.04
   2  -7  -6    0.00    0.05
  -2   7   6    0.03    0.05
  -2   7   6    0.11    0.06
   1  -7  -6   14.27    0.41
   1  -7  -6   14.00    0.37
  -1   7   6   13.83    0.38
  -1   7   6   13.45    0.40
   0  -7  -6    0.08    0.04
   0  -7  -6    0.01    0.03
   0   7   6    0.01    0.04
   0   7   6    0.01    0.02
   0   7   6    0.00    0.03
  -1  -7  -6    1.51    0.08
  -1  -7  -6    1.27    0.09
  -1  -7  -6    1.50    0.11
   1   7   6    1.45    0.08
   1   7   6    1.47    0.12
  -2  -7  -6   15.93    0.45
  -2  -7  -6   15.61    0.45
   2   7   6   15.89    0.39
   2   7   6   16.72    0.48
  -3  -7  -6    0.97    0.13
  -3  -7  -6    1.04    0.14
   3   7   6    1.00    0.14
  -4  -7  -6    0.20    0.10
  -4  -7  -6    0.50    0.11
   4   7   6    0.45    0.13
   4  -8  -6    0.17    0.11
  -4   8   6    0.15    0.10
  -4   8   6    0.11    0.10
   3  -8  -6   -0.06    0.07
  -3   8   6   -0.02    0.07
  -3   8   6    0.06    0.08
   2  -8  -6    8.87    0.27
   2  -8  -6    8.53    0.33
  -2   8   6    8.81    0.31
  -2   8   6    8.72    0.33
   1  -8  -6   40.76    0.96
   1  -8  -6   40.60    0.91
  -1   8   6   40.30    0.92
  -1   8   6   40.52    0.96
   0  -8  -6   30.81    0.74
   0  -8  -6   31.23    0.74
   0   8   6   31.52    0.69
   0   8   6   31.17    0.76
   0   8   6   31.48    0.70
  -1  -8  -6    2.00    0.13
  -1  -8  -6    2.03    0.12
  -1  -8  -6    2.28    0.11
   1   8   6    2.04    0.14
   1   8   6    1.88    0.09
  -2  -8  -6    0.73    0.10
  -2  -8  -6    0.78    0.11
   2   8   6    0.67    0.11
  -3  -8  -6    0.09    0.07
  -3  -8  -6    0.00    0.06
   3   8   6    0.04    0.07
  -4  -8  -6    0.03    0.08
  -4  -8  -6   -0.12    0.07
   4   8   6    0.02    0.09
   4  -9  -6   -0.02    0.09
  -4   9   6    0.08    0.09
  -4   9   6    0.06    0.10
   3  -9  -6    0.33    0.10
  -3   9   6    0.42    0.11
  -3   9   6    0.21    0.09
   2  -9  -6    0.23    0.08
  -2   9   6    0.20    0.08
  -2   9   6    0.21    0.07
   1  -9  -6    1.61    0.15
   1  -9  -6    1.48    0.11
  -1   9   6    1.58    0.11
  -1   9   6    1.40    0.14
   0  -9  -6    0.15    0.06
   0  -9  -6    0.15    0.06
   0   9   6    0.14    0.04
   0   9   6    0.20    0.05
   0   9   6    0.14    0.07
  -1  -9  -6    0.65    0.10
  -1  -9  -6    0.67    0.08
   1   9   6    0.43    0.09
   1   9   6    0.40    0.07
  -2  -9  -6    0.51    0.10
  -2  -9  -6    0.52    0.10
   2   9   6    0.53    0.11
  -3  -9  -6    0.76    0.13
  -3  -9  -6    0.91    0.13
   3   9   6    1.19    0.17
  -4  -9  -6    0.64    0.14
  -4  -9  -6    0.67    0.14
   4   9   6    0.69    0.15
   4 -10  -6   -0.01    0.10
  -4  10   6    0.06    0.11
  -4  10   6    0.17    0.11
   3 -10  -6    0.25    0.10
  -3  10   6    0.27    0.12
  -3  10   6    0.20    0.09
   2 -10  -6    0.32    0.09
  -2  10   6    0.49    0.09
  -2  10   6    0.58    0.12
   1 -10  -6    6.17    0.26
   1 -10  -6    5.91    0.23
  -1  10   6    6.27    0.23
  -1  10   6    5.85    0.26
   0 -10  -6    4.54    0.20
   0 -10  -6    4.39    0.20
   0  10   6    4.48    0.16
   0  10   6    4.53    0.16
   0  10   6    4.19    0.21
  -1 -10  -6    8.98    0.28
  -1 -10  -6    8.25    0.31
   1  10   6    8.27    0.31
   1  10   6    7.88    0.27
  -2 -10  -6    0.00    0.05
   2  10   6    0.02    0.07
  -3 -10  -6    0.27    0.09
  -3 -10  -6    0.39    0.11
   3  10   6    0.15    0.10
  -4 -10  -6    0.02    0.08
  -4 -10  -6    0.10    0.10
   4  10   6   -0.03    0.09
   3 -11  -6    0.08    0.09
  -3  11   6   -0.08    0.07
  -3  11   6   -0.15    0.08
   2 -11  -6    2.81    0.21
  -2  11   6    2.52    0.17
  -2  11   6    2.63    0.21
   1 -11  -6    4.03    0.22
   1 -11  -6    3.38    0.18
  -1  11   6    3.68    0.22
  -1  11   6    3.90    0.18
   0 -11  -6    0.17    0.07
   0 -11  -6    0.16    0.07
   0  11   6    0.18    0.08
   0  11   6    0.17    0.05
  -1 -11  -6    0.23    0.08
  -1 -11  -6    0.18    0.06
   1  11   6    0.24    0.07
   1  11   6    0.20    0.09
  -2 -11  -6    0.36    0.10
   2  11   6    0.46    0.10
   2  11   6    0.67    0.13
  -3 -11  -6   -0.07    0.07
   3  11   6   -0.08    0.09
   3  11   6   -0.09    0.07
  -4 -11  -6    0.15    0.11
   4  11   6   -0.01    0.10
   4  11   6    0.10    0.12
   3 -12  -6    0.03    0.10
  -3  12   6    0.23    0.10
  -3  12   6    0.12    0.11
   2 -12  -6    0.32    0.10
  -2  12   6    0.38    0.09
  -2  12   6    0.19    0.09
   1 -12  -6    2.88    0.17
   1 -12  -6    3.31    0.21
  -1  12   6    3.66    0.22
   0 -12  -6    0.64    0.11
   0 -12  -6    0.44    0.10
   0  12   6    0.47    0.11
  -1 -12  -6   10.96    0.39
  -1 -12  -6   10.51    0.36
   1  12   6   10.94    0.40
   1  12   6   10.57    0.34
  -2 -12  -6    6.21    0.30
   2  12   6    6.63    0.28
   2  12   6    5.89    0.30
  -3 -12  -6    0.15    0.11
   3  12   6    0.19    0.12
   3  12   6    0.27    0.10
   3 -13  -6    0.23    0.11
  -3  13   6    0.78    0.17
   2 -13  -6    1.01    0.17
  -2  13   6    1.10    0.18
  -2  13   6    0.97    0.16
   1 -13  -6    0.86    0.14
  -1  13   6    0.72    0.14
   0 -13  -6    0.21    0.08
   0 -13  -6    0.21    0.09
   0  13   6    0.23    0.09
  -1 -13  -6    0.34    0.10
   1  13   6    0.50    0.11
   1  13   6    0.53    0.09
  -2 -13  -6    0.09    0.10
   2  13   6    0.15    0.12
   2  13   6    0.24    0.09
  -3 -13  -6    0.54    0.13
   3  13   6    0.68    0.14
   3  13   6    0.71    0.16
   2 -14  -6    2.20    0.23
  -2  14   6    2.35    0.26
   1 -14  -6    1.79    0.20
  -1  14   6    1.59    0.20
   0 -14  -6    0.12    0.09
   0 -14  -6    0.00    0.08
   0  14   6    0.03    0.08
  -1 -14  -6    1.17    0.17
   1  14   6    1.00    0.12
   1  14   6    1.05    0.17
  -2 -14  -6    5.87    0.31
   2  14   6    5.81    0.34
   2  14   6    5.95    0.29
  -3 -14  -6    2.26    0.24
   3  14   6    2.97    0.28
   3  14   6    2.40    0.23
   2 -15  -6    0.04    0.10
  -2  15   6    0.15    0.12
   1 -15  -6    0.10    0.11
  -1  15   6    0.14    0.11
   0 -15  -6    0.11    0.10
   0 -15  -6    0.12    0.09
   0  15   6    0.28    0.12
  -1 -15  -6    0.30    0.12
   1  15   6    0.21    0.11
  -2 -15  -6    0.09    0.11
   2  15   6   -0.05    0.11
   2  15   6    0.23    0.10
   1 -16  -6    0.07    0.11
  -1  16   6    0.23    0.12
   0 -16  -6    0.10    0.09
   0  16   6    0.08    0.11
  -1 -16  -6    0.04    0.10
   1  16   6   -0.08    0.09
  -2 -16  -6    0.11    0.19
   2  16   6    0.11    0.10
   2  16   6   -0.06    0.11
   0 -17  -6    0.07    0.10
   1  14  -7    0.07    0.12
  -1 -14   7   -0.05    0.11
   0  14  -7   -0.01    0.08
   0 -14   7    0.07    0.11
  -1  14  -7    0.24    0.11
   2  13  -7    1.37    0.18
  -2 -13   7    1.37    0.20
  -2 -13   7    1.86    0.24
   1  13  -7    0.06    0.09
  -1 -13   7    0.10    0.11
   0  13  -7    0.24    0.10
   0 -13   7    0.18    0.12
  -1  13  -7    0.03    0.09
   1 -13   7    0.10    0.10
   2  12  -7    1.05    0.16
  -2 -12   7    0.90    0.17
  -2 -12   7    0.67    0.14
   1  12  -7    1.02    0.15
  -1 -12   7    0.59    0.14
  -1 -12   7    0.94    0.14
   0  12  -7    0.07    0.07
   0 -12   7    0.10    0.10
  -1  12  -7    0.36    0.11
   1 -12   7    0.25    0.11
  -2  12  -7    0.01    0.08
   2 -12   7    0.11    0.10
   3  11  -7    0.60    0.14
  -3 -11   7    0.73    0.17
  -3 -11   7    0.67    0.14
   2  11  -7    0.85    0.14
  -2 -11   7    1.01    0.15
  -2 -11   7    0.69    0.14
   1  11  -7    1.07    0.14
  -1 -11   7    1.03    0.14
  -1 -11   7    1.34    0.19
   0  11  -7    0.21    0.09
   0 -11   7    0.16    0.09
  -1  11  -7    1.57    0.17
   1 -11   7    1.23    0.17
  -2  11  -7   -0.03    0.08
   2 -11   7    0.15    0.10
   2 -11   7    0.05    0.08
  -3  11  -7    0.62    0.15
  -3  11  -7    0.55    0.13
   3 -11   7    0.88    0.18
   3 -11   7    0.83    0.16
   3  10  -7    0.81    0.14
  -3 -10   7    0.64    0.15
  -3 -10   7    1.08    0.19
   2  10  -7   -0.08    0.06
  -2 -10   7   -0.07    0.08
  -2 -10   7   -0.03    0.09
   1  10  -7    1.06    0.14
  -1 -10   7    0.78    0.12
  -1 -10   7    0.90    0.14
   0  10  -7    1.63    0.15
   0  10  -7    1.45    0.16
   0 -10   7    1.31    0.16
  -1  10  -7    0.12    0.08
   1 -10   7    0.06    0.10
   1 -10   7    0.11    0.08
  -2  10  -7    1.30    0.16
  -2  10  -7    1.62    0.18
   2 -10   7    1.45    0.16
   2 -10   7    1.14    0.16
  -3  10  -7    1.40    0.17
  -3  10  -7    1.46    0.20
   3 -10   7    1.44    0.21
   3 -10   7    1.26    0.17
   3   9  -7    0.13    0.09
  -3  -9   7    0.18    0.11
  -3  -9   7    0.05    0.08
   2   9  -7    0.10    0.08
  -2  -9   7    0.08    0.08
  -2  -9   7    0.13    0.09
   1   9  -7    0.92    0.12
  -1  -9   7    0.79    0.14
  -1  -9   7    0.65    0.10
   0   9  -7    2.54    0.17
   0   9  -7    2.59    0.15
   0  -9   7    2.45    0.18
  -1   9  -7    0.57    0.10
   1  -9   7    0.44    0.10
   1  -9   7    0.23    0.06
  -2   9  -7    2.64    0.19
  -2   9  -7    2.18    0.20
   2  -9   7    2.48    0.18
   2  -9   7    2.48    0.19
  -3   9  -7    0.18    0.10
  -3   9  -7    0.21    0.10
   3  -9   7    0.19    0.09
   3  -9   7    0.15    0.16
   4   8  -7    0.25    0.11
   4   8  -7    0.20    0.11
  -4  -8   7    0.42    0.14
   3   8  -7    1.52    0.17
  -3  -8   7    1.71    0.20
  -3  -8   7    1.10    0.15
   2   8  -7    1.77    0.17
  -2  -8   7    1.47    0.16
  -2  -8   7    1.55    0.18
   1   8  -7    0.31    0.08
  -1  -8   7    0.26    0.09
  -1  -8   7    0.35    0.08
   0   8  -7    1.08    0.11
   0   8  -7    0.93    0.12
   0  -8   7    1.12    0.10
   0  -8   7    0.88    0.12
  -1   8  -7    3.68    0.18
  -1   8  -7    3.81    0.20
   1  -8   7    3.31    0.20
   1  -8   7    3.88    0.18
  -2   8  -7    4.32    0.23
  -2   8  -7    4.30    0.23
   2  -8   7    4.29    0.23
   2  -8   7    4.65    0.23
  -3   8  -7    0.69    0.13
  -3   8  -7    0.65    0.14
   3  -8   7    0.76    0.14
  -4   8  -7    0.80    0.14
  -4   8  -7    0.76    0.17
   4  -8   7    0.83    0.24
   4   7  -7    0.32    0.11
   4   7  -7    0.25    0.10
  -4  -7   7    0.58    0.15
   3   7  -7    0.04    0.07
  -3  -7   7   -0.09    0.08
  -3  -7   7    0.13    0.09
   2   7  -7    0.92    0.12
  -2  -7   7    0.83    0.13
  -2  -7   7    0.76    0.12
   1   7  -7    1.72    0.14
  -1  -7   7    1.49    0.10
  -1  -7   7    1.41    0.15
   0   7  -7    8.44    0.29
   0  -7   7    9.12    0.32
   0  -7   7    8.59    0.27
  -1   7  -7    1.91    0.13
  -1   7  -7    2.01    0.14
   1  -7   7    1.89    0.15
   1  -7   7    1.79    0.14
  -2   7  -7    0.15    0.07
  -2   7  -7    0.09    0.07
   2  -7   7    0.14    0.07
   2  -7   7    0.11    0.06
  -3   7  -7    1.07    0.15
  -3   7  -7    0.89    0.15
   3  -7   7    1.30    0.16
  -4   7  -7    0.03    0.10
  -4   7  -7   -0.03    0.08
   4  -7   7    0.04    0.10
   4   6  -7    0.14    0.10
   4   6  -7    0.23    0.09
  -4  -6   7    0.28    0.11
   3   6  -7    0.25    0.07
  -3  -6   7    0.26    0.11
   2   6  -7    6.28    0.24
  -2  -6   7    5.67    0.24
  -2  -6   7    5.44    0.26
   1   6  -7    5.81    0.22
   1   6  -7    5.55    0.23
  -1  -6   7    5.73    0.19
  -1  -6   7    5.42    0.24
   0   6  -7    8.84    0.24
   0   6  -7    8.91    0.29
   0  -6   7    8.88    0.31
  -1   6  -7   15.41    0.38
  -1   6  -7   14.86    0.43
  -1   6  -7   15.23    0.42
   1  -6   7   15.35    0.42
   1  -6   7   15.14    0.44
  -2   6  -7    0.60    0.11
  -2   6  -7    0.46    0.09
   2  -6   7    0.48    0.09
   2  -6   7    0.40    0.09
  -3   6  -7    0.30    0.09
  -3   6  -7    0.25    0.09
   3  -6   7    0.18    0.08
  -4   6  -7    0.09    0.09
  -4   6  -7   -0.05    0.08
   4  -6   7    0.10    0.10
   4   5  -7    0.04    0.07
   4   5  -7    0.06    0.08
  -4  -5   7    0.06    0.10
   3   5  -7    1.12    0.15
   3   5  -7    1.10    0.13
  -3  -5   7    1.21    0.16
   2   5  -7    1.51    0.13
  -2  -5   7    1.58    0.10
  -2  -5   7    2.02    0.18
   1   5  -7   16.46    0.44
   1   5  -7   16.85    0.46
  -1  -5   7   16.92    0.42
  -1  -5   7   16.37    0.48
   0   5  -7    3.36    0.12
   0   5  -7    3.39    0.15
   0   5  -7    3.32    0.16
   0  -5   7    3.29    0.14
   0  -5   7    3.38    0.17
  -1   5  -7    0.03    0.04
  -1   5  -7    0.03    0.04
  -1   5  -7    0.08    0.04
   1  -5   7    0.08    0.05
   1  -5   7    0.12    0.05
  -2   5  -7    0.02    0.05
  -2   5  -7    0.13    0.06
   2  -5   7    0.03    0.06
   2  -5   7   -0.02    0.05
  -3   5  -7    1.51    0.18
  -3   5  -7    1.48    0.17
   3  -5   7    1.22    0.14
  -4   5  -7    0.10    0.09
  -4   5  -7   -0.07    0.08
   4  -5   7    0.10    0.10
   4   4  -7    0.13    0.09
  -4  -4   7    0.06    0.09
   3   4  -7    0.82    0.12
   3   4  -7    0.85    0.10
  -3  -4   7    1.04    0.15
  -3  -4   7    0.79    0.10
   2   4  -7    0.74    0.09
   2   4  -7    0.62    0.10
  -2  -4   7    0.71    0.08
  -2  -4   7    0.70    0.11
   1   4  -7   27.41    0.63
   1   4  -7   27.02    0.66
  -1  -4   7   26.78    0.68
  -1  -4   7   26.17    0.62
   0   4  -7   14.88    0.34
   0   4  -7   15.47    0.40
   0   4  -7   15.27    0.39
   0  -4   7   15.08    0.42
   0  -4   7   15.15    0.39
  -1   4  -7    4.56    0.15
  -1   4  -7    4.72    0.18
  -1   4  -7    4.84    0.19
   1  -4   7    4.50    0.18
   1  -4   7    4.66    0.19
  -2   4  -7    0.50    0.09
  -2   4  -7    0.35    0.08
   2  -4   7    0.58    0.08
   2  -4   7    0.50    0.09
  -3   4  -7   -0.08    0.05
  -3   4  -7   -0.06    0.05
   3  -4   7    0.01    0.07
  -4   4  -7    0.23    0.10
  -4   4  -7    0.14    0.10
   4  -4   7    0.37    0.12
   4   3  -7    0.55    0.12
  -4  -3   7    0.89    0.16
   3   3  -7    0.71    0.09
   3   3  -7    0.83    0.12
  -3  -3   7    0.47    0.11
   2   3  -7    0.57    0.07
   2   3  -7    0.73    0.10
  -2  -3   7    0.65    0.11
   1   3  -7    4.71    0.17
   1   3  -7    4.62    0.18
  -1  -3   7    4.85    0.20
  -1  -3   7    4.46    0.17
   0   3  -7    3.60    0.10
   0   3  -7    3.42    0.14
   0   3  -7    3.50    0.14
   0  -3   7    3.36    0.15
   0  -3   7    3.43    0.14
  -1   3  -7    1.07    0.07
  -1   3  -7    1.05    0.08
  -1   3  -7    1.25    0.11
   1  -3   7    1.25    0.09
   1  -3   7    1.02    0.09
  -2   3  -7    0.44    0.08
  -2   3  -7    0.39    0.08
   2  -3   7    0.50    0.07
   2  -3   7    0.28    0.07
  -3   3  -7    1.74    0.18
  -3   3  -7    1.34    0.15
   3  -3   7    2.20    0.19
  -4   3  -7    0.07    0.09
  -4   3  -7    0.05    0.07
   4  -3   7    0.19    0.10
   5   2  -7    0.23    0.13
   4   2  -7    0.00    0.06
  -4  -2   7    0.19    0.10
  -4  -2   7    0.05    0.07
   3   2  -7    0.17    0.05
   3   2  -7    0.19    0.07
  -3  -2   7    0.27    0.09
  -3  -2   7    0.15    0.06
   2   2  -7    3.42    0.17
   2   2  -7    3.65    0.14
  -2  -2   7    3.19    0.18
  -2  -2   7    3.21    0.15
   1   2  -7    1.27    0.09
   1   2  -7    1.20    0.08
  -1  -2   7    1.35    0.12
  -1  -2   7    1.21    0.08
   0   2  -7    1.17    0.08
   0   2  -7    1.12    0.08
   0  -2   7    1.35    0.10
   0  -2   7    1.24    0.06
   0  -2   7    1.29    0.09
  -1   2  -7    1.77    0.08
  -1   2  -7    1.72    0.10
  -1   2  -7    1.73    0.11
   1  -2   7    1.60    0.10
   1  -2   7    1.79    0.10
  -2   2  -7    9.07    0.30
  -2   2  -7    8.24    0.28
  -2   2  -7    8.47    0.22
   2  -2   7    8.26    0.24
   2  -2   7    8.72    0.29
  -3   2  -7    0.32    0.08
  -3   2  -7    0.29    0.09
   3  -2   7    0.19    0.08
  -4   2  -7    0.69    0.13
  -4   2  -7    0.52    0.12
   4  -2   7    0.63    0.13
   5   1  -7    0.06    0.11
   4   1  -7    0.07    0.07
  -4  -1   7    0.11    0.10
  -4  -1   7   -0.05    0.06
   3   1  -7    4.45    0.17
   3   1  -7    4.50    0.21
  -3  -1   7    4.40    0.20
  -3  -1   7    4.88    0.25
   2   1  -7    7.61    0.26
   2   1  -7    7.93    0.23
  -2  -1   7    7.81    0.21
  -2  -1   7    8.05    0.29
  -2  -1   7    7.93    0.26
   1   1  -7   17.15    0.41
   1   1  -7   17.15    0.44
  -1  -1   7   18.09    0.47
  -1  -1   7   17.34    0.43
   0   1  -7    0.49    0.06
   0   1  -7    0.54    0.06
   0  -1   7    0.66    0.07
   0  -1   7    0.61    0.07
   0  -1   7    0.53    0.04
  -1   1  -7   10.75    0.28
  -1   1  -7   10.70    0.30
  -1   1  -7   11.15    0.31
   1  -1   7   11.35    0.31
   1  -1   7   10.65    0.28
  -2   1  -7    0.97    0.08
  -2   1  -7    0.67    0.09
  -2   1  -7    0.91    0.11
   2  -1   7    0.78    0.06
   2  -1   7    0.66    0.09
  -3   1  -7    0.43    0.10
  -3   1  -7    0.34    0.09
   3  -1   7    0.36    0.08
  -4   1  -7    5.79    0.28
  -4   1  -7    5.26    0.29
   4  -1   7    5.94    0.29
  -5   1  -7    0.95    0.16
   5  -1   7    0.70    0.15
   5   0  -7    0.40    0.15
  -5   0   7    0.35    0.13
   4   0  -7    1.01    0.13
  -4   0   7    0.98    0.14
   3   0  -7    0.01    0.05
  -3   0   7   -0.01    0.04
  -3   0   7    0.04    0.08
   2   0  -7    1.82    0.09
   2   0  -7    1.75    0.11
  -2   0   7    1.67    0.09
  -2   0   7    1.78    0.12
  -2   0   7    1.74    0.13
   1   0  -7    1.17    0.07
   1   0  -7    1.27    0.09
  -1   0   7    1.35    0.09
  -1   0   7    1.22    0.05
  -1   0   7    0.96    0.10
   0   0  -7   36.18    0.78
   0   0  -7   35.67    0.77
   0   0   7   35.77    0.79
   0   0   7   34.33    0.75
   0   0   7   35.75    0.79
  -1   0  -7    5.86    0.20
   1   0   7    6.16    0.17
   1   0   7    5.94    0.20
  -2   0  -7    0.31    0.05
  -2   0  -7    0.36    0.07
  -2   0  -7    0.25    0.06
   2   0   7    0.29    0.04
   2   0   7    0.16    0.05
  -3   0  -7    1.32    0.15
  -3   0  -7    0.98    0.12
   3   0   7    1.18    0.12
  -4   0  -7    1.87    0.22
  -4   0  -7    1.87    0.20
   4   0   7    1.63    0.17
  -5   0  -7    0.02    0.11
   5   0   7    0.06    0.12
   5   0   7    0.17    0.11
   5  -1  -7    0.71    0.16
  -5   1   7    0.62    0.14
   4  -1  -7    0.56    0.10
   4  -1  -7    0.41    0.12
  -4   1   7    0.49    0.11
   3  -1  -7    0.11    0.06
  -3   1   7    0.08    0.05
  -3   1   7    0.02    0.05
  -3   1   7   -0.11    0.05
   2  -1  -7    5.79    0.21
   2  -1  -7    5.61    0.16
  -2   1   7    5.73    0.23
  -2   1   7    5.84    0.22
  -2   1   7    5.55    0.19
   1  -1  -7   21.43    0.51
   1  -1  -7   20.95    0.46
  -1   1   7   21.27    0.51
  -1   1   7   20.62    0.52
  -1   1   7   21.71    0.47
   0  -1  -7    0.43    0.05
   0  -1  -7    0.57    0.06
   0   1   7    0.64    0.07
   0   1   7    0.56    0.06
   0   1   7    0.61    0.06
  -1  -1  -7    0.83    0.08
  -1  -1  -7    0.93    0.07
   1   1   7    0.77    0.05
   1   1   7    0.90    0.08
   1   1   7    0.91    0.08
  -2  -1  -7   -0.02    0.04
  -2  -1  -7    0.01    0.03
   2   1   7   -0.01    0.04
   2   1   7   -0.04    0.04
  -3  -1  -7    0.97    0.13
   3   1   7    1.17    0.13
  -4  -1  -7    1.21    0.16
   4   1   7    0.88    0.15
   4   1   7    1.23    0.15
  -5  -1  -7    1.86    0.21
   5   1   7    2.50    0.28
   5   1   7    2.49    0.23
   5  -2  -7    0.47    0.15
  -5   2   7    0.59    0.15
   4  -2  -7    1.25    0.17
  -4   2   7    1.27    0.16
   3  -2  -7    2.18    0.13
   3  -2  -7    2.17    0.17
  -3   2   7    2.13    0.15
  -3   2   7    2.09    0.17
   2  -2  -7    2.92    0.14
   2  -2  -7    3.11    0.09
  -2   2   7    3.16    0.15
  -2   2   7    3.26    0.14
  -2   2   7    3.05    0.17
   1  -2  -7    0.39    0.03
   1  -2  -7    0.39    0.06
  -1   2   7    0.43    0.07
  -1   2   7    0.30    0.04
  -1   2   7    0.38    0.06
   0  -2  -7   16.34    0.40
   0  -2  -7   15.79    0.37
   0   2   7   15.60    0.39
   0   2   7   15.90    0.38
   0   2   7   15.93    0.39
  -1  -2  -7    5.24    0.17
  -1  -2  -7    4.93    0.18
   1   2   7    5.18    0.18
   1   2   7    5.27    0.19
   1   2   7    5.07    0.13
  -2  -2  -7    1.34    0.12
   2   2   7    1.37    0.11
   2   2   7    1.15    0.12
  -3  -2  -7    3.75    0.21
  -3  -2  -7    4.08    0.18
   3   2   7    4.38    0.20
   3   2   7    4.42    0.23
  -4  -2  -7    0.48    0.11
   4   2   7    0.38    0.12
   4   2   7    0.26    0.09
  -5  -2  -7    0.14    0.12
   5   2   7    0.09    0.13
   5   2   7    0.10    0.10
   5  -3  -7    0.55    0.16
  -5   3   7    0.38    0.13
   4  -3  -7    2.12    0.23
  -4   3   7    1.77    0.18
  -4   3   7    1.68    0.19
   3  -3  -7    2.31    0.17
   3  -3  -7    2.34    0.14
  -3   3   7    2.56    0.17
   2  -3  -7    1.20    0.10
   2  -3  -7    0.89    0.11
  -2   3   7    1.26    0.11
  -2   3   7    1.02    0.11
   1  -3  -7   42.34    0.94
  -1   3   7   43.22    0.94
  -1   3   7   41.88    0.92
   0  -3  -7   30.55    0.68
   0  -3  -7   30.34    0.65
   0  -3  -7   30.54    0.67
   0   3   7   29.32    0.68
  -1  -3  -7    1.40    0.09
  -1  -3  -7    1.51    0.09
  -1  -3  -7    1.32    0.05
   1   3   7    1.41    0.10
   1   3   7    1.31    0.08
  -2  -3  -7    3.25    0.14
  -2  -3  -7    2.83    0.15
   2   3   7    3.09    0.14
   2   3   7    2.92    0.17
  -3  -3  -7    0.84    0.10
  -3  -3  -7    0.62    0.11
   3   3   7    0.82    0.10
   3   3   7    0.85    0.13
  -4  -3  -7    0.45    0.11
   4   3   7    0.43    0.10
   4   3   7    0.46    0.12
  -5  -3  -7    0.22    0.12
   5   3   7    0.22    0.14
   4  -4  -7    1.31    0.18
  -4   4   7    1.09    0.16
  -4   4   7    1.13    0.16
   3  -4  -7    3.32    0.16
   3  -4  -7    3.23    0.20
  -3   4   7    2.89    0.19
  -3   4   7    3.02    0.19
   2  -4  -7    0.53    0.08
   2  -4  -7    0.32    0.07
  -2   4   7    0.45    0.08
  -2   4   7    0.35    0.07
   1  -4  -7    0.69    0.09
   1  -4  -7    0.58    0.07
  -1   4   7    0.64    0.08
  -1   4   7    0.73    0.08
   0  -4  -7    2.38    0.12
   0  -4  -7    2.73    0.12
   0  -4  -7    2.58    0.10
   0   4   7    2.58    0.12
   0   4   7    2.72    0.12
  -1  -4  -7    1.90    0.11
  -1  -4  -7    1.93    0.11
  -1  -4  -7    1.93    0.07
   1   4   7    2.11    0.10
   1   4   7    1.99    0.12
  -2  -4  -7    0.04    0.05
  -2  -4  -7    0.08    0.05
   2   4   7    0.07    0.05
   2   4   7    0.07    0.04
  -3  -4  -7    0.00    0.05
  -3  -4  -7    0.00    0.05
   3   4   7    0.06    0.05
   3   4   7   -0.02    0.05
  -4  -4  -7   -0.12    0.07
   4   4   7    0.13    0.09
   4   4   7   -0.01    0.07
  -5  -4  -7    0.19    0.12
   5   4   7    0.12    0.14
   4  -5  -7    0.94    0.17
  -4   5   7    0.64    0.13
  -4   5   7    0.70    0.14
   3  -5  -7    5.83    0.28
   3  -5  -7    5.67    0.22
  -3   5   7    5.86    0.26
  -3   5   7    6.31    0.27
   2  -5  -7    3.48    0.19
   2  -5  -7    3.42    0.15
  -2   5   7    3.66    0.18
  -2   5   7    3.73    0.18
   1  -5  -7    4.65    0.17
   1  -5  -7    4.46    0.19
  -1   5   7    4.65    0.18
  -1   5   7    4.86    0.18
   0  -5  -7   12.77    0.33
   0  -5  -7   12.74    0.31
   0  -5  -7   12.91    0.35
   0   5   7   12.65    0.33
   0   5   7   13.18    0.35
  -1  -5  -7   49.21    1.09
  -1  -5  -7   49.76    1.07
  -1  -5  -7   49.05    1.02
   1   5   7   50.29    1.10
   1   5   7   48.63    1.06
  -2  -5  -7    3.11    0.16
  -2  -5  -7    3.16    0.16
   2   5   7    3.27    0.14
   2   5   7    3.13    0.18
  -3  -5  -7    0.64    0.10
  -3  -5  -7    0.66    0.11
   3   5   7    0.66    0.09
   3   5   7    0.54    0.11
  -4  -5  -7   -0.01    0.08
   4   5   7    0.11    0.10
   4  -6  -7    0.05    0.08
  -4   6   7    0.08    0.08
  -4   6   7    0.01    0.08
   3  -6  -7    1.61    0.17
  -3   6   7    1.92    0.19
  -3   6   7    2.08    0.19
   2  -6  -7    8.96    0.28
   2  -6  -7    9.63    0.34
  -2   6   7    9.16    0.32
  -2   6   7    8.92    0.31
   1  -6  -7    0.10    0.04
   1  -6  -7    0.15    0.06
  -1   6   7    0.16    0.05
  -1   6   7    0.12    0.05
   0  -6  -7   35.88    0.79
   0  -6  -7   33.98    0.74
   0   6   7   34.32    0.80
   0   6   7   34.19    0.77
  -1  -6  -7    1.36    0.11
  -1  -6  -7    1.21    0.07
  -1  -6  -7    1.40    0.10
   1   6   7    0.97    0.10
   1   6   7    1.18    0.08
  -2  -6  -7    4.31    0.20
  -2  -6  -7    4.67    0.20
   2   6   7    4.62    0.17
   2   6   7    3.95    0.20
  -3  -6  -7    0.92    0.12
  -3  -6  -7    1.23    0.15
   3   6   7    1.13    0.15
   3   6   7    1.10    0.11
  -4  -6  -7    0.23    0.10
  -4  -6  -7    0.32    0.10
   4   6   7    0.40    0.13
   4  -7  -7    0.49    0.13
  -4   7   7    0.49    0.13
  -4   7   7    0.50    0.13
   3  -7  -7    3.13    0.21
  -3   7   7    3.24    0.20
  -3   7   7    2.56    0.19
   2  -7  -7   17.75    0.52
   2  -7  -7   17.84    0.46
  -2   7   7   17.65    0.50
  -2   7   7   17.61    0.51
   1  -7  -7   21.70    0.53
   1  -7  -7   21.00    0.56
  -1   7   7   21.75    0.56
  -1   7   7   21.31    0.54
   0  -7  -7    0.01    0.02
   0  -7  -7    0.10    0.04
   0   7   7    0.08    0.05
   0   7   7    0.19    0.05
  -1  -7  -7    7.53    0.21
  -1  -7  -7    7.33    0.26
  -1  -7  -7    7.26    0.23
   1   7   7    7.07    0.21
   1   7   7    7.15    0.27
  -2  -7  -7    2.47    0.15
  -2  -7  -7    2.65    0.16
   2   7   7    2.50    0.16
   2   7   7    2.71    0.12
  -3  -7  -7    2.97    0.19
  -3  -7  -7    3.36    0.19
   3   7   7    2.92    0.20
  -4  -7  -7    0.60    0.13
  -4  -7  -7    0.56    0.13
   4   7   7    0.55    0.14
   4  -8  -7    0.16    0.11
  -4   8   7    0.13    0.10
  -4   8   7    0.42    0.13
   3  -8  -7    0.29    0.09
  -3   8   7    0.40    0.11
  -3   8   7    0.13    0.07
   2  -8  -7    1.06    0.11
   2  -8  -7    1.16    0.14
  -2   8   7    0.83    0.11
  -2   8   7    0.83    0.12
   1  -8  -7    1.06    0.11
   1  -8  -7    1.25    0.13
  -1   8   7    1.47    0.14
  -1   8   7    1.43    0.12
   0  -8  -7    0.61    0.08
   0  -8  -7    0.65    0.08
   0   8   7    0.59    0.06
   0   8   7    0.45    0.06
   0   8   7    0.49    0.09
  -1  -8  -7    2.93    0.13
  -1  -8  -7    2.67    0.15
  -1  -8  -7    2.85    0.14
   1   8   7    2.65    0.16
   1   8   7    2.57    0.11
  -2  -8  -7    1.12    0.14
  -2  -8  -7    1.09    0.12
   2   8   7    1.10    0.14
  -3  -8  -7    0.54    0.12
  -3  -8  -7    0.52    0.10
   3   8   7    0.74    0.13
  -4  -8  -7    0.02    0.08
  -4  -8  -7    0.08    0.09
   4   8   7    0.12    0.11
   4  -9  -7    0.12    0.10
  -4   9   7    0.06    0.10
  -4   9   7   -0.02    0.08
   3  -9  -7    2.23    0.22
  -3   9   7    2.45    0.21
  -3   9   7    2.17    0.22
   2  -9  -7    6.51    0.29
   2  -9  -7    6.11    0.22
  -2   9   7    6.19    0.28
  -2   9   7    5.99    0.26
   1  -9  -7    6.75    0.27
   1  -9  -7    6.62    0.24
  -1   9   7    6.77    0.28
  -1   9   7    6.69    0.24
   0  -9  -7    8.44    0.28
   0  -9  -7    7.94    0.28
   0   9   7    8.77    0.24
   0   9   7    8.52    0.25
   0   9   7    8.06    0.30
  -1  -9  -7    2.65    0.14
  -1  -9  -7    2.86    0.13
  -1  -9  -7    2.56    0.16
   1   9   7    2.45    0.16
  -2  -9  -7    1.53    0.15
  -2  -9  -7    1.23    0.15
   2   9   7    1.67    0.18
  -3  -9  -7    0.44    0.11
  -3  -9  -7    0.47    0.11
   3   9   7    0.46    0.11
  -4  -9  -7    0.23    0.11
  -4  -9  -7    0.04    0.09
   4   9   7    0.15    0.12
   4 -10  -7    0.40    0.13
  -4  10   7    0.54    0.15
  -4  10   7    0.50    0.15
   3 -10  -7    0.51    0.13
  -3  10   7    0.54    0.12
  -3  10   7    0.45    0.13
   2 -10  -7    2.60    0.19
  -2  10   7    2.62    0.20
  -2  10   7    2.56    0.17
   1 -10  -7    1.55    0.16
   1 -10  -7    1.78    0.13
  -1  10   7    2.24    0.19
  -1  10   7    1.86    0.12
   0 -10  -7   17.52    0.49
   0 -10  -7   17.93    0.49
   0  10   7   17.20    0.44
   0  10   7   16.94    0.43
   0  10   7   16.65    0.50
  -1 -10  -7    0.10    0.07
  -1 -10  -7    0.09    0.05
   1  10   7    0.08    0.05
   1  10   7    0.06    0.07
  -2 -10  -7    2.09    0.19
  -2 -10  -7    1.77    0.16
   2  10   7    2.37    0.21
  -3 -10  -7    0.10    0.08
  -3 -10  -7    0.14    0.08
   3  10   7    0.07    0.10
  -4 -10  -7    0.06    0.09
  -4 -10  -7    0.04    0.10
   4  10   7   -0.05    0.10
   3 -11  -7   -0.04    0.09
  -3  11   7    0.05    0.09
  -3  11   7    0.20    0.10
   2 -11  -7    0.01    0.06
  -2  11   7    0.08    0.07
  -2  11   7    0.05    0.06
   1 -11  -7    0.00    0.07
   1 -11  -7    0.02    0.05
  -1  11   7    0.01    0.07
  -1  11   7    0.08    0.05
   0 -11  -7    7.65    0.29
   0 -11  -7    7.29    0.28
   0  11   7    7.39    0.30
  -1 -11  -7    7.19    0.26
  -1 -11  -7    6.60    0.28
   1  11   7    7.15    0.25
   1  11   7    6.60    0.30
  -2 -11  -7    0.40    0.10
   2  11   7    0.38    0.09
   2  11   7    0.44    0.12
  -3 -11  -7   -0.02    0.08
   3  11   7    0.03    0.10
  -4 -11  -7    0.05    0.10
   4  11   7    0.16    0.12
   3 -12  -7    0.47    0.13
  -3  12   7    0.65    0.13
  -3  12   7    0.68    0.15
   2 -12  -7   -0.03    0.08
  -2  12   7    0.06    0.07
  -2  12   7    0.01    0.08
   1 -12  -7    0.01    0.07
   1 -12  -7    0.11    0.07
  -1  12   7    0.14    0.08
   0 -12  -7    0.94    0.13
   0 -12  -7    0.77    0.12
   0  12   7    0.79    0.13
  -1 -12  -7    3.84    0.22
   1  12   7    3.61    0.18
   1  12   7    4.25    0.25
  -2 -12  -7    0.17    0.10
   2  12   7    0.24    0.11
   2  12   7    0.05    0.07
  -3 -12  -7    0.87    0.15
   3  12   7    0.82    0.17
   3  12   7    0.96    0.15
   3 -13  -7    0.35    0.13
  -3  13   7    0.21    0.10
  -3  13   7    0.19    0.12
   2 -13  -7    2.86    0.26
  -2  13   7    2.76    0.19
  -2  13   7    2.52    0.25
   1 -13  -7    0.02    0.07
   1 -13  -7    0.13    0.08
  -1  13   7    0.07    0.08
   0 -13  -7   -0.14    0.06
   0 -13  -7   -0.01    0.07
   0  13   7    0.04    0.09
  -1 -13  -7    0.71    0.13
   1  13   7    0.46    0.12
   1  13   7    0.71    0.10
  -2 -13  -7    3.90    0.25
   2  13   7    4.12    0.23
   2  13   7    4.64    0.29
  -3 -13  -7    0.29    0.13
   3  13   7    0.26    0.14
   3  13   7    0.34    0.12
   2 -14  -7    0.01    0.09
  -2  14   7   -0.13    0.08
   1 -14  -7    0.09    0.10
  -1  14   7    0.04    0.09
   0 -14  -7    0.51    0.12
   0 -14  -7    0.51    0.11
   0  14   7    0.76    0.15
  -1 -14  -7   -0.05    0.07
   1  14   7    0.03    0.10
  -2 -14  -7    0.33    0.11
   2  14   7    0.38    0.11
   2  14   7    0.25    0.14
  -3 -14  -7   -0.14    0.17
   3  14   7   -0.05    0.12
   3  14   7    0.05    0.09
   2 -15  -7   -0.12    0.10
  -2  15   7    0.05    0.11
   1 -15  -7    0.69    0.15
  -1  15   7    0.83    0.17
   0 -15  -7    0.26    0.11
   0 -15  -7    0.34    0.11
   0  15   7    0.17    0.12
  -1 -15  -7    0.28    0.12
   1  15   7    0.34    0.13
  -2 -15  -7    0.11    0.10
   2  15   7   -0.05    0.07
   2  15   7   -0.04    0.12
   1 -16  -7    0.94    0.18
  -1  16   7    0.94    0.18
   0 -16  -7    0.20    0.11
   0 -16  -7    0.56    0.13
   0  16   7    0.43    0.14
  -1 -16  -7    0.78    0.16
   1  16   7    0.68    0.15
   1  13  -8    0.53    0.14
  -1 -13   8    0.76    0.17
   0  13  -8    0.21    0.11
   0 -13   8    0.26    0.13
  -1  13  -8    0.34    0.12
   1 -13   8    0.40    0.13
   2  12  -8    0.07    0.09
  -2 -12   8    0.17    0.12
   1  12  -8    0.19    0.10
   1  12  -8    0.10    0.10
  -1 -12   8    0.38    0.13
   0  12  -8    0.00    0.08
   0 -12   8   -0.05    0.09
  -1  12  -8    1.44    0.18
   1 -12   8    1.43    0.19
  -2  12  -8    0.07    0.09
   2 -12   8   -0.03    0.11
   3  11  -8    0.11    0.10
  -3 -11   8    0.04    0.12
   2  11  -8    0.15    0.09
  -2 -11   8   -0.07    0.08
   1  11  -8    0.85    0.14
   1  11  -8    0.83    0.14
  -1 -11   8    0.89    0.16
   0  11  -8    0.02    0.07
   0 -11   8    0.13    0.09
  -1  11  -8    0.40    0.12
   1 -11   8    0.30    0.12
  -2  11  -8    1.26    0.17
   2 -11   8    1.30    0.18
   3  10  -8   -0.07    0.08
  -3 -10   8   -0.08    0.09
   2  10  -8    0.51    0.12
  -2 -10   8    0.34    0.13
   1  10  -8    0.35    0.09
   1  10  -8    0.38    0.10
  -1 -10   8    0.18    0.10
   0  10  -8    1.14    0.15
   0 -10   8    1.11    0.16
  -1  10  -8    0.33    0.10
   1 -10   8    0.51    0.12
  -2  10  -8    0.02    0.08
   2 -10   8    0.04    0.09
   2 -10   8    0.05    0.08
  -3  10  -8    0.04    0.09
  -3  10  -8   -0.01    0.09
   3 -10   8    0.12    0.11
   3   9  -8    0.13    0.09
   3   9  -8    0.10    0.09
  -3  -9   8    0.08    0.11
   2   9  -8    0.49    0.11
  -2  -9   8    0.45    0.13
   1   9  -8    0.04    0.06
   1   9  -8    0.13    0.07
  -1  -9   8    0.04    0.07
   0   9  -8    0.09    0.06
   0   9  -8    0.09    0.07
   0  -9   8    0.09    0.08
  -1   9  -8    0.34    0.10
   1  -9   8    0.24    0.07
   1  -9   8    0.26    0.09
  -2   9  -8    0.14    0.08
  -2   9  -8    0.41    0.11
   2  -9   8    0.19    0.09
   2  -9   8    0.24    0.09
  -3   9  -8    1.57    0.21
  -3   9  -8    1.70    0.19
   3  -9   8    1.52    0.19
   4   8  -8    0.09    0.15
   4   8  -8    0.13    0.10
  -4  -8   8    0.04    0.12
   3   8  -8    1.32    0.16
   3   8  -8    1.11    0.16
  -3  -8   8    1.31    0.19
   2   8  -8    0.31    0.09
   2   8  -8    0.23    0.09
  -2  -8   8    0.48    0.12
   1   8  -8   -0.05    0.05
   1   8  -8   -0.06    0.05
  -1  -8   8   -0.07    0.05
   0   8  -8    0.74    0.10
   0   8  -8    1.35    0.14
   0  -8   8    0.96    0.13
   0  -8   8    1.34    0.12
  -1   8  -8    1.06    0.13
   1  -8   8    1.24    0.15
   1  -8   8    1.26    0.13
  -2   8  -8    2.07    0.20
  -2   8  -8    2.33    0.18
   2  -8   8    2.53    0.18
   2  -8   8    2.48    0.21
  -3   8  -8    0.00    0.08
  -3   8  -8    0.11    0.08
   3  -8   8    0.07    0.09
   4   7  -8    0.00    0.08
   4   7  -8    0.11    0.10
  -4  -7   8    0.03    0.11
   3   7  -8    0.18    0.09
   3   7  -8    0.28    0.09
  -3  -7   8    0.09    0.10
   2   7  -8    0.04    0.06
   2   7  -8    0.01    0.06
  -2  -7   8    0.17    0.09
   1   7  -8    0.23    0.07
   1   7  -8    0.12    0.06
  -1  -7   8    0.10    0.08
  -1  -7   8    0.17    0.06
   0   7  -8    9.86    0.33
   0  -7   8    9.88    0.30
   0  -7   8    9.99    0.35
  -1   7  -8    0.72    0.11
  -1   7  -8    0.81    0.10
   1  -7   8    0.59    0.10
   1  -7   8    0.47    0.10
  -2   7  -8   -0.01    0.05
  -2   7  -8   -0.04    0.05
   2  -7   8   -0.06    0.06
   2  -7   8    0.05    0.07
  -3   7  -8    0.33    0.10
  -3   7  -8    0.39    0.11
   3  -7   8    0.38    0.11
  -4   7  -8    2.09    0.22
  -4   7  -8    1.42    0.21
   4  -7   8    1.79    0.23
   4   6  -8    0.05    0.09
  -4  -6   8    0.02    0.10
   3   6  -8   -0.03    0.05
   3   6  -8    0.01    0.06
  -3  -6   8    0.00    0.08
   2   6  -8    1.75    0.15
   2   6  -8    1.95    0.17
  -2  -6   8    1.60    0.18
   1   6  -8    9.51    0.32
   1   6  -8    9.96    0.32
  -1  -6   8    9.78    0.36
  -1  -6   8    9.28    0.28
   0   6  -8   20.28    0.51
   0   6  -8   19.90    0.53
   0  -6   8   18.62    0.50
   0  -6   8   20.08    0.55
  -1   6  -8   10.75    0.35
  -1   6  -8   10.09    0.31
   1  -6   8    9.73    0.32
   1  -6   8    9.96    0.34
  -2   6  -8    0.11    0.07
  -2   6  -8    0.10    0.07
   2  -6   8    0.09    0.07
   2  -6   8    0.12    0.06
  -3   6  -8   -0.04    0.06
  -3   6  -8    0.07    0.07
   3  -6   8    0.01    0.07
  -4   6  -8    0.07    0.10
  -4   6  -8    0.08    0.09
   4  -6   8    0.03    0.10
   4   5  -8    0.12    0.10
  -4  -5   8    0.05    0.10
   3   5  -8    0.42    0.10
   3   5  -8    0.44    0.09
  -3  -5   8    0.57    0.12
   2   5  -8    0.48    0.10
   2   5  -8    0.32    0.07
  -2  -5   8    0.47    0.11
  -2  -5   8    0.36    0.06
   1   5  -8    8.31    0.27
   1   5  -8    8.41    0.29
  -1  -5   8    8.16    0.31
  -1  -5   8    8.52    0.26
   0   5  -8    0.95    0.11
   0   5  -8    0.84    0.09
   0  -5   8    0.85    0.11
   0  -5   8    1.07    0.10
  -1   5  -8    7.06    0.21
  -1   5  -8    7.44    0.27
  -1   5  -8    6.79    0.23
   1  -5   8    6.59    0.24
   1  -5   8    6.54    0.25
  -2   5  -8    6.72    0.27
  -2   5  -8    5.91    0.26
   2  -5   8    6.29    0.24
   2  -5   8    6.57    0.27
  -3   5  -8    0.14    0.08
  -3   5  -8    0.29    0.09
   3  -5   8    0.16    0.08
  -4   5  -8    0.18    0.10
  -4   5  -8    0.18    0.10
   4  -5   8    0.30    0.11
   4   4  -8    0.32    0.10
  -4  -4   8    0.72    0.15
   3   4  -8    0.05    0.05
   3   4  -8   -0.01    0.06
  -3  -4   8   -0.01    0.07
  -3  -4   8    0.03    0.06
   2   4  -8    1.71    0.16
   2   4  -8    1.60    0.11
  -2  -4   8    1.63    0.11
  -2  -4   8    1.57    0.17
   1   4  -8    0.08    0.05
   1   4  -8    0.17    0.06
  -1  -4   8    0.24    0.05
  -1  -4   8    0.09    0.06
   0   4  -8   25.31    0.61
   0   4  -8   25.52    0.55
   0   4  -8   25.27    0.62
   0  -4   8   25.01    0.61
   0  -4   8   26.72    0.64
  -1   4  -8    2.98    0.13
  -1   4  -8    3.30    0.17
  -1   4  -8    3.20    0.14
   1  -4   8    3.37    0.16
   1  -4   8    3.21    0.16
  -2   4  -8    1.93    0.14
  -2   4  -8    2.41    0.19
   2  -4   8    1.88    0.12
   2  -4   8    1.91    0.16
  -3   4  -8    0.74    0.13
  -3   4  -8    0.73    0.12
   3  -4   8    0.64    0.11
  -4   4  -8    0.26    0.12
  -4   4  -8    0.28    0.10
   4  -4   8    0.15    0.09
   4   3  -8    0.77    0.14
  -4  -3   8    0.91    0.17
   3   3  -8    0.02    0.06
   3   3  -8    0.01    0.05
  -3  -3   8    0.08    0.08
  -3  -3   8    0.09    0.05
   2   3  -8    5.66    0.24
   2   3  -8    6.21    0.21
  -2  -3   8    6.07    0.27
  -2  -3   8    6.08    0.22
   1   3  -8    0.39    0.07
   1   3  -8    0.44    0.08
  -1  -3   8    0.54    0.07
  -1  -3   8    0.34    0.08
   0   3  -8    1.82    0.11
   0   3  -8    1.81    0.10
   0  -3   8    1.86    0.07
   0  -3   8    1.96    0.12
   0  -3   8    1.87    0.11
  -1   3  -8    1.38    0.09
  -1   3  -8    1.50    0.09
  -1   3  -8    1.27    0.12
   1  -3   8    1.28    0.10
   1  -3   8    1.53    0.11
  -2   3  -8    6.15    0.25
  -2   3  -8    6.57    0.25
   2  -3   8    5.81    0.24
   2  -3   8    5.99    0.21
  -3   3  -8    5.29    0.27
  -3   3  -8    5.69    0.26
   3  -3   8    5.23    0.25
  -4   3  -8    0.25    0.11
  -4   3  -8    0.28    0.10
   4  -3   8    0.19    0.09
   4   2  -8    0.31    0.10
  -4  -2   8    0.31    0.12
  -4  -2   8    0.38    0.10
   3   2  -8    2.66    0.17
   3   2  -8    2.68    0.14
  -3  -2   8    2.54    0.16
  -3  -2   8    3.00    0.21
   2   2  -8    0.05    0.04
   2   2  -8    0.02    0.05
  -2  -2   8    0.03    0.04
  -2  -2   8    0.02    0.06
   1   2  -8    7.37    0.25
   1   2  -8    7.60    0.23
  -1  -2   8    8.19    0.25
  -1  -2   8    8.12    0.28
   0   2  -8   17.15    0.42
   0   2  -8   16.82    0.43
   0  -2   8   16.55    0.37
   0  -2   8   16.75    0.43
   0  -2   8   16.46    0.44
  -1   2  -8    2.61    0.14
  -1   2  -8    2.59    0.11
  -1   2  -8    2.63    0.12
   1  -2   8    2.87    0.14
   1  -2   8    2.47    0.12
  -2   2  -8    0.29    0.07
  -2   2  -8    0.32    0.08
   2  -2   8    0.38    0.08
   2  -2   8    0.29    0.06
  -3   2  -8    0.86    0.13
  -3   2  -8    1.16    0.14
   3  -2   8    0.89    0.12
  -4   2  -8    0.30    0.11
  -4   2  -8    0.30    0.11
   4  -2   8    0.24    0.10
   4   1  -8    0.16    0.08
  -4  -1   8    0.12    0.10
  -4  -1   8    0.12    0.08
   3   1  -8    0.68    0.10
  -3  -1   8    0.51    0.11
  -3  -1   8    0.74    0.11
   2   1  -8    0.59    0.07
   2   1  -8    0.54    0.08
  -2  -1   8    0.70    0.09
  -2  -1   8    0.56    0.10
   1   1  -8    1.31    0.11
   1   1  -8    1.32    0.08
  -1  -1   8    1.35    0.10
  -1  -1   8    1.30    0.12
   0   1  -8    0.46    0.06
   0   1  -8    0.42    0.06
   0  -1   8    0.43    0.04
   0  -1   8    0.29    0.06
   0  -1   8    0.43    0.06
  -1   1  -8    6.31    0.22
  -1   1  -8    6.31    0.20
   1  -1   8    6.64    0.20
   1  -1   8    6.26    0.22
  -2   1  -8    5.61    0.18
  -2   1  -8    5.32    0.22
  -2   1  -8    5.41    0.22
   2  -1   8    5.32    0.22
  -3   1  -8    1.34    0.15
  -3   1  -8    1.70    0.17
   3  -1   8    1.89    0.17
  -4   1  -8    0.99    0.15
  -4   1  -8    0.75    0.15
   4  -1   8    0.50    0.11
   4   0  -8    0.08    0.07
  -4   0   8   -0.08    0.07
   3   0  -8    0.63    0.10
  -3   0   8    0.68    0.10
  -3   0   8    1.08    0.15
   2   0  -8   12.77    0.31
   2   0  -8   12.96    0.37
  -2   0   8   12.01    0.36
  -2   0   8   11.90    0.39
   1   0  -8   34.86    0.80
   1   0  -8   34.89    0.76
  -1   0   8   34.96    0.73
  -1   0   8   34.78    0.82
  -1   0   8   35.94    0.80
   0   0  -8    0.08    0.03
   0   0  -8    0.05    0.03
   0   0   8    0.12    0.05
   0   0   8    0.14    0.03
   0   0   8    0.09    0.04
  -1   0  -8    0.84    0.09
  -1   0  -8    0.95    0.07
   1   0   8    0.82    0.06
   1   0   8    0.96    0.09
   1   0   8    0.79    0.08
  -2   0  -8    2.00    0.10
  -2   0  -8    2.13    0.14
   2   0   8    2.08    0.13
  -3   0  -8    1.34    0.15
  -3   0  -8    1.13    0.14
   3   0   8    1.05    0.13
  -4   0  -8    1.66    0.19
   4   0   8    1.33    0.16
   4  -1  -8    0.73    0.11
   4  -1  -8    1.34    0.19
  -4   1   8    0.93    0.15
   3  -1  -8    1.13    0.12
  -3   1   8    1.14    0.13
  -3   1   8    0.97    0.14
   2  -1  -8   10.07    0.31
   2  -1  -8   10.38    0.25
  -2   1   8   10.35    0.28
  -2   1   8   10.30    0.32
  -2   1   8   10.28    0.35
   1  -1  -8    3.86    0.12
   1  -1  -8    3.75    0.16
  -1   1   8    4.37    0.17
  -1   1   8    3.77    0.17
  -1   1   8    3.87    0.12
   0  -1  -8    2.23    0.10
   0  -1  -8    1.94    0.10
   0   1   8    2.24    0.09
   0   1   8    2.50    0.12
   0   1   8    2.17    0.11
  -1  -1  -8   18.39    0.44
  -1  -1  -8   18.20    0.45
   1   1   8   15.23    0.44
   1   1   8   17.58    0.40
   1   1   8   18.68    0.45
  -2  -1  -8    3.54    0.14
  -2  -1  -8    3.71    0.18
   2   1   8    3.63    0.17
   2   1   8    3.18    0.17
  -3  -1  -8    3.53    0.20
   3   1   8    3.78    0.22
   3   1   8    3.63    0.19
  -4  -1  -8    0.35    0.11
   4   1   8    0.22    0.10
   4   1   8    0.34    0.10
  -5  -1  -8    0.36    0.14
   5   1   8    0.11    0.11
   4  -2  -8    0.04    0.07
   4  -2  -8    0.03    0.09
  -4   2   8    0.24    0.10
   3  -2  -8    0.19    0.06
  -3   2   8    0.25    0.07
  -3   2   8    0.31    0.08
   2  -2  -8    7.19    0.25
  -2   2   8    7.43    0.26
  -2   2   8    7.59    0.23
  -2   2   8    7.23    0.28
   1  -2  -8   42.86    0.97
   1  -2  -8   43.56    0.90
  -1   2   8   43.67    0.97
  -1   2   8   43.83    0.99
  -1   2   8   43.84    0.93
   0  -2  -8   18.25    0.46
   0  -2  -8   18.78    0.44
   0   2   8   18.62    0.44
   0   2   8   19.16    0.46
   0   2   8   19.50    0.46
  -1  -2  -8    2.88    0.13
  -1  -2  -8    3.17    0.13
   1   2   8    2.83    0.10
   1   2   8    2.96    0.14
   1   2   8    2.56    0.13
  -2  -2  -8    4.80    0.20
   2   2   8    5.02    0.22
   2   2   8    4.88    0.19
  -3  -2  -8    8.24    0.27
  -3  -2  -8    8.77    0.33
   3   2   8    8.76    0.34
   3   2   8    8.44    0.30
  -4  -2  -8    0.29    0.11
   4   2   8    0.30    0.11
   4   2   8    0.22    0.09
  -5  -2  -8   -0.02    0.13
   5   2   8    0.09    0.10
   4  -3  -8    2.57    0.25
  -4   3   8    2.98    0.25
   3  -3  -8    0.76    0.10
   3  -3  -8    0.63    0.12
  -3   3   8    0.68    0.10
  -3   3   8    0.76    0.12
   2  -3  -8    5.21    0.23
   2  -3  -8    5.63    0.21
  -2   3   8    5.37    0.20
  -2   3   8    5.21    0.22
   1  -3  -8    1.39    0.05
   1  -3  -8    1.36    0.10
  -1   3   8    1.54    0.09
  -1   3   8    1.49    0.11
  -1   3   8    1.58    0.10
   0  -3  -8    5.64    0.20
   0  -3  -8    5.56    0.17
   0   3   8    5.62    0.19
   0   3   8    5.91    0.19
  -1  -3  -8    0.88    0.05
  -1  -3  -8    0.77    0.08
  -1  -3  -8    0.94    0.09
   1   3   8    0.83    0.09
   1   3   8    0.88    0.09
  -2  -3  -8    7.27    0.26
  -2  -3  -8    7.20    0.24
   2   3   8    7.20    0.24
   2   3   8    6.96    0.27
  -3  -3  -8    0.27    0.07
  -3  -3  -8    0.20    0.08
   3   3   8    0.20    0.07
   3   3   8    0.14    0.08
  -4  -3  -8    0.72    0.14
   4   3   8    0.52    0.11
   4   3   8    0.64    0.14
   4  -4  -8    0.05    0.09
  -4   4   8   -0.04    0.08
   3  -4  -8    1.27    0.12
   3  -4  -8    1.34    0.16
  -3   4   8    0.94    0.13
   2  -4  -8    0.27    0.06
   2  -4  -8    0.37    0.09
  -2   4   8    0.36    0.07
  -2   4   8    0.39    0.08
   1  -4  -8    0.66    0.09
   1  -4  -8    0.60    0.07
  -1   4   8    0.77    0.09
   0  -4  -8    9.68    0.25
   0  -4  -8   10.41    0.29
   0  -4  -8    9.99    0.28
   0   4   8    9.94    0.28
   0   4   8    9.94    0.28
  -1  -4  -8    8.57    0.21
  -1  -4  -8    8.76    0.26
  -1  -4  -8    8.83    0.27
   1   4   8    8.65    0.26
   1   4   8    8.64    0.28
  -2  -4  -8   10.92    0.33
  -2  -4  -8   10.90    0.35
   2   4   8   10.94    0.36
   2   4   8   10.74    0.32
  -3  -4  -8    0.38    0.08
  -3  -4  -8    0.46    0.10
   3   4   8    0.62    0.09
   3   4   8    0.49    0.11
  -4  -4  -8    0.47    0.12
   4   4   8    0.49    0.14
   4   4   8    0.32    0.09
   4  -5  -8    0.73    0.17
  -4   5   8    0.84    0.14
  -4   5   8    0.93    0.16
   3  -5  -8    6.67    0.25
   3  -5  -8    6.54    0.30
  -3   5   8    6.02    0.27
  -3   5   8    6.34    0.28
   2  -5  -8    8.08    0.26
   2  -5  -8    7.55    0.30
  -2   5   8    7.41    0.27
  -2   5   8    7.53    0.27
   1  -5  -8    9.39    0.30
   1  -5  -8    9.37    0.28
  -1   5   8    9.13    0.29
  -1   5   8    9.05    0.28
   0  -5  -8    0.04    0.03
   0  -5  -8    0.00    0.04
   0  -5  -8    0.01    0.03
   0   5   8    0.01    0.04
   0   5   8    0.01    0.03
  -1  -5  -8    4.95    0.14
  -1  -5  -8    4.95    0.18
  -1  -5  -8    5.19    0.20
   1   5   8    5.18    0.21
   1   5   8    5.06    0.18
  -2  -5  -8    0.95    0.11
  -2  -5  -8    0.80    0.10
   2   5   8    0.93    0.10
   2   5   8    0.77    0.10
  -3  -5  -8    2.62    0.17
  -3  -5  -8    2.57    0.18
   3   5   8    2.66    0.15
   3   5   8    2.70    0.19
  -4  -5  -8    0.46    0.12
   4   5   8    0.36    0.13
   4  -6  -8    0.02    0.09
  -4   6   8    0.04    0.08
  -4   6   8    0.05    0.09
   3  -6  -8    0.45    0.12
   3  -6  -8    0.44    0.08
  -3   6   8    0.57    0.11
  -3   6   8    0.50    0.10
   2  -6  -8    0.17    0.06
   2  -6  -8    0.19    0.08
  -2   6   8    0.19    0.07
  -2   6   8    0.18    0.06
   1  -6  -8    1.36    0.11
   1  -6  -8    1.50    0.10
  -1   6   8    1.67    0.13
  -1   6   8    1.37    0.11
   0  -6  -8    0.06    0.04
   0  -6  -8    0.04    0.03
   0  -6  -8   -0.01    0.02
   0   6   8   -0.05    0.04
   0   6   8    0.01    0.04
  -1  -6  -8    2.46    0.14
  -1  -6  -8    2.56    0.10
  -1  -6  -8    2.64    0.13
   1   6   8    2.58    0.12
   1   6   8    2.72    0.15
  -2  -6  -8    4.20    0.20
  -2  -6  -8    4.58    0.20
   2   6   8    4.17    0.17
   2   6   8    4.49    0.22
  -3  -6  -8    0.14    0.08
  -3  -6  -8    0.03    0.06
   3   6   8    0.13    0.09
   3   6   8    0.11    0.06
  -4  -6  -8    0.31    0.10
  -4  -6  -8    0.08    0.09
   4   6   8    0.18    0.11
   4  -7  -8    0.04    0.10
  -4   7   8    0.16    0.10
  -4   7   8    0.30    0.12
   3  -7  -8    0.39    0.10
  -3   7   8    0.52    0.11
  -3   7   8    0.37    0.10
   2  -7  -8    7.46    0.26
   2  -7  -8    8.02    0.32
  -2   7   8    7.90    0.30
  -2   7   8    8.32    0.30
   1  -7  -8   12.20    0.38
   1  -7  -8   12.37    0.36
  -1   7   8   12.44    0.38
  -1   7   8   12.81    0.37
   0  -7  -8    0.15    0.05
   0  -7  -8    0.17    0.04
   0  -7  -8    0.17    0.05
   0   7   8    0.12    0.05
   0   7   8    0.14    0.06
  -1  -7  -8    0.03    0.03
  -1  -7  -8   -0.03    0.04
  -1  -7  -8    0.01    0.04
   1   7   8    0.03    0.05
   1   7   8   -0.02    0.04
  -2  -7  -8    1.21    0.13
  -2  -7  -8    1.15    0.13
   2   7   8    1.31    0.14
   2   7   8    1.11    0.10
  -3  -7  -8    2.52    0.18
  -3  -7  -8    1.94    0.19
   3   7   8    2.48    0.22
  -4  -7  -8    0.12    0.09
  -4  -7  -8    0.27    0.11
   4   7   8    0.30    0.12
   4  -8  -8   -0.04    0.09
  -4   8   8    0.18    0.11
  -4   8   8    0.08    0.09
   3  -8  -8   -0.01    0.07
  -3   8   8    0.18    0.09
  -3   8   8    0.04    0.07
   2  -8  -8    1.58    0.13
   2  -8  -8    1.81    0.18
  -2   8   8    1.65    0.17
  -2   8   8    1.74    0.16
   1  -8  -8    4.08    0.18
   1  -8  -8    4.07    0.20
  -1   8   8    3.87    0.20
  -1   8   8    4.30    0.19
   0  -8  -8    6.03    0.23
   0   8   8    6.28    0.21
   0   8   8    6.11    0.19
   0   8   8    6.03    0.25
  -1  -8  -8    0.37    0.07
  -1  -8  -8    0.35    0.06
  -1  -8  -8    0.35    0.08
   1   8   8    0.33    0.06
   1   8   8    0.15    0.07
  -2  -8  -8    0.09    0.07
  -2  -8  -8    0.09    0.07
   2   8   8    0.08    0.07
  -3  -8  -8    0.57    0.11
  -3  -8  -8    0.73    0.12
   3   8   8    0.82    0.14
  -4  -8  -8   -0.07    0.08
  -4  -8  -8   -0.07    0.08
   4   8   8    0.04    0.10
   4  -9  -8    0.72    0.17
  -4   9   8    0.50    0.15
  -4   9   8    0.50    0.13
   3  -9  -8    1.97    0.21
  -3   9   8    1.98    0.21
  -3   9   8    2.20    0.21
   2  -9  -8    0.23    0.09
   2  -9  -8    0.25    0.07
  -2   9   8    0.24    0.09
  -2   9   8    0.24    0.07
   1  -9  -8   19.17    0.54
   1  -9  -8   19.08    0.51
  -1   9   8   19.89    0.52
  -1   9   8   18.89    0.55
   0  -9  -8   16.85    0.47
   0  -9  -8   14.37    0.44
   0   9   8   16.96    0.43
   0   9   8   17.05    0.44
   0   9   8   17.58    0.49
  -1  -9  -8    0.26    0.08
  -1  -9  -8    0.34    0.07
  -1  -9  -8    0.22    0.06
   1   9   8    0.22    0.06
   1   9   8    0.24    0.08
  -2  -9  -8    2.36    0.17
  -2  -9  -8    2.31    0.16
   2   9   8    2.39    0.19
  -3  -9  -8    0.47    0.11
  -3  -9  -8    0.67    0.13
   3   9   8    0.68    0.14
  -4  -9  -8    0.23    0.12
  -4  -9  -8    0.50    0.13
   4   9   8    0.22    0.12
  -4  10   8    0.16    0.12
   3 -10  -8    0.06    0.09
  -3  10   8    0.14    0.09
  -3  10   8    0.07    0.09
   2 -10  -8    0.55    0.11
  -2  10   8    0.88    0.12
  -2  10   8    0.79    0.14
   1 -10  -8    0.52    0.09
   1 -10  -8    0.68    0.12
  -1  10   8    0.49    0.08
  -1  10   8    0.54    0.11
   0 -10  -8   -0.01    0.05
   0 -10  -8   -0.01    0.05
   0  10   8    0.04    0.04
   0  10   8    0.12    0.08
  -1 -10  -8    0.10    0.07
   1  10   8    0.18    0.08
   1  10   8    0.03    0.03
  -2 -10  -8    0.00    0.06
  -2 -10  -8   -0.02    0.06
   2  10   8    0.11    0.08
  -3 -10  -8    0.13    0.09
  -3 -10  -8    0.07    0.08
   3  10   8    0.06    0.09
  -4 -10  -8    0.41    0.12
  -4 -10  -8    0.11    0.11
   4  10   8    0.22    0.14
   3 -11  -8    0.59    0.14
  -3  11   8    0.90    0.15
  -3  11   8    0.76    0.15
   2 -11  -8    0.26    0.10
  -2  11   8    0.48    0.12
  -2  11   8    0.39    0.10
   1 -11  -8    0.40    0.10
   1 -11  -8    0.25    0.08
  -1  11   8    0.36    0.10
  -1  11   8    0.33    0.08
   0 -11  -8    3.84    0.20
   0 -11  -8    3.78    0.20
   0  11   8    4.06    0.23
  -1 -11  -8   14.73    0.47
   1  11   8   15.15    0.49
  -2 -11  -8   -0.02    0.06
   2  11   8    0.03    0.08
  -3 -11  -8    0.15    0.10
  -3 -11  -8    0.05    0.09
   3  11   8    0.10    0.11
  -4 -11  -8    0.15    0.11
   3 -12  -8    0.05    0.10
  -3  12   8    0.10    0.10
  -3  12   8    0.03    0.10
   2 -12  -8    0.09    0.08
  -2  12   8    0.05    0.08
  -2  12   8    0.06    0.07
   1 -12  -8   -0.01    0.07
   1 -12  -8    0.01    0.06
  -1  12   8    0.06    0.08
  -1  12   8   -0.02    0.08
   0 -12  -8    2.15    0.16
   0 -12  -8    1.60    0.16
   0  12   8    2.29    0.21
  -1 -12  -8   -0.06    0.06
   1  12   8   -0.10    0.08
   1  12   8    0.03    0.04
  -2 -12  -8    0.54    0.12
   2  12   8    0.62    0.11
   2  12   8    0.66    0.15
  -3 -12  -8    0.24    0.11
   3  12   8    0.37    0.12
   3  12   8    0.29    0.13
   3 -13  -8   -0.02    0.12
  -3  13   8    0.09    0.12
  -3  13   8    0.23    0.11
   2 -13  -8    0.00    0.09
  -2  13   8    0.03    0.07
  -2  13   8   -0.07    0.08
   1 -13  -8    0.73    0.13
   1 -13  -8    0.75    0.11
  -1  13   8    0.74    0.14
   0 -13  -8    0.60    0.11
   0 -13  -8    0.92    0.14
   0  13   8    0.66    0.14
  -1 -13  -8    1.08    0.16
   1  13   8    0.78    0.14
  -2 -13  -8    2.75    0.25
   2  13   8    2.98    0.27
   2  13   8    2.93    0.20
  -3 -13  -8    0.12    0.10
   3  13   8    0.30    0.11
   3  13   8    0.27    0.15
   2 -14  -8    0.97    0.17
  -2  14   8    0.58    0.15
   1 -14  -8    0.19    0.10
  -1  14   8    0.09    0.10
   0 -14  -8    0.37    0.11
   0 -14  -8    0.31    0.10
   0  14   8    0.50    0.13
  -1 -14  -8    1.23    0.17
   1  14   8    1.21    0.18
  -2 -14  -8    0.35    0.12
   2  14   8    0.24    0.14
   2  14   8    0.35    0.10
   3  14   8    0.42    0.13
   2 -15  -8    0.25    0.12
   1 -15  -8    0.15    0.11
  -1  15   8    0.39    0.13
   0 -15  -8    0.37    0.11
   0 -15  -8    0.21    0.11
   0  15   8    0.23    0.12
  -1 -15  -8    0.57    0.14
   1  15   8    0.74    0.16
  -2 -15  -8    0.36    0.12
   2  15   8    0.45    0.12
   2  15   8    0.41    0.16
   1 -16  -8    0.28    0.13
  -1  16   8    0.59    0.16
   0 -16  -8    0.11    0.11
   0 -16  -8   -0.11    0.09
   0  16   8    0.02    0.11
  -1 -16  -8    0.52    0.15
   1  16   8    0.57    0.16
   0  13  -9    0.63    0.15
   0 -13   9    0.37    0.13
   2  12  -9    0.13    0.11
   2  12  -9    0.14    0.10
  -2 -12   9    0.28    0.13
   1  12  -9    0.03    0.09
   1  12  -9    0.00    0.09
  -1 -12   9    0.01    0.10
   0  12  -9    1.60    0.19
   0 -12   9    1.53    0.20
  -1  12  -9    1.23    0.18
   1 -12   9    1.10    0.18
   2  11  -9    0.82    0.15
   2  11  -9    0.69    0.14
  -2 -11   9    0.57    0.15
   1  11  -9    0.36    0.11
   1  11  -9    0.11    0.10
  -1 -11   9    0.35    0.13
   0  11  -9    1.03    0.16
   0 -11   9    0.85    0.15
  -1  11  -9    0.65    0.13
   1 -11   9    0.48    0.13
  -2  11  -9    2.47    0.25
   2 -11   9    3.09    0.24
   3  10  -9    0.38    0.12
   3  10  -9    0.21    0.11
  -3 -10   9    0.12    0.13
   2  10  -9    0.53    0.12
   2  10  -9    0.70    0.13
  -2 -10   9    0.84    0.17
   1  10  -9    1.77    0.18
   1  10  -9    2.09    0.20
  -1 -10   9    1.61    0.20
   0  10  -9   -0.02    0.07
   0 -10   9    0.02    0.08
  -1  10  -9    0.66    0.13
   1 -10   9    0.70    0.14
  -2  10  -9    0.72    0.14
   2 -10   9    0.73    0.15
   2 -10   9    0.62    0.12
   3   9  -9    0.06    0.09
   3   9  -9    0.08    0.09
  -3  -9   9    0.06    0.12
   2   9  -9   -0.05    0.06
   2   9  -9    0.08    0.08
  -2  -9   9    0.05    0.10
   1   9  -9    5.07    0.25
   1   9  -9    4.68    0.24
  -1  -9   9    5.06    0.29
   0   9  -9    0.64    0.10
   0   9  -9    0.58    0.11
   0  -9   9    0.51    0.12
  -1   9  -9    0.61    0.12
   1  -9   9    0.34    0.10
   1  -9   9    0.29    0.09
  -2   9  -9    0.19    0.10
   2  -9   9   -0.05    0.08
   2  -9   9    0.23    0.09
  -3   9  -9    1.31    0.19
   3  -9   9    1.11    0.16
   3   8  -9   -0.10    0.07
   3   8  -9   -0.04    0.06
  -3  -8   9   -0.01    0.11
   2   8  -9    0.68    0.13
   2   8  -9    0.55    0.11
  -2  -8   9    0.73    0.15
   1   8  -9    2.03    0.18
   1   8  -9    1.81    0.17
  -1  -8   9    1.47    0.18
   0   8  -9    2.58    0.17
   0  -8   9    2.40    0.18
   0  -8   9    2.43    0.14
  -1   8  -9    2.99    0.20
   1  -8   9    3.48    0.18
   1  -8   9    3.02    0.20
  -2   8  -9    0.00    0.07
   2  -8   9    0.09    0.08
   2  -8   9   -0.11    0.06
  -3   8  -9    1.15    0.17
  -3   8  -9    0.81    0.15
   3  -8   9    1.01    0.16
   4   7  -9   -0.01    0.09
  -4  -7   9    0.14    0.12
   3   7  -9    0.27    0.11
   3   7  -9    0.36    0.10
  -3  -7   9    0.33    0.13
   2   7  -9    0.03    0.07
   2   7  -9    0.11    0.07
  -2  -7   9    0.11    0.09
   1   7  -9    2.95    0.18
   1   7  -9    3.10    0.18
  -1  -7   9    3.11    0.21
   0   7  -9    1.73    0.15
   0   7  -9    2.86    0.17
   0  -7   9    2.43    0.18
  -1   7  -9    1.46    0.16
   1  -7   9    1.20    0.13
   1  -7   9    1.24    0.15
  -2   7  -9    0.35    0.09
  -2   7  -9    0.49    0.10
   2  -7   9    0.52    0.10
   2  -7   9    0.51    0.10
  -3   7  -9    0.38    0.11
  -3   7  -9    0.08    0.09
   3  -7   9    0.04    0.08
   4   6  -9    0.07    0.09
  -4  -6   9    0.03    0.10
   3   6  -9    0.00    0.06
   3   6  -9    0.07    0.07
  -3  -6   9    0.03    0.09
   2   6  -9    0.07    0.06
   2   6  -9    0.13    0.07
  -2  -6   9    0.09    0.08
   1   6  -9    0.26    0.08
   1   6  -9    0.11    0.06
  -1  -6   9    0.09    0.06
  -1  -6   9    0.16    0.08
   0   6  -9    1.35    0.13
   0   6  -9    1.31    0.13
   0  -6   9    1.08    0.11
   0  -6   9    1.26    0.15
  -1   6  -9    5.94    0.26
   1  -6   9    6.83    0.25
   1  -6   9    5.52    0.25
  -2   6  -9    0.58    0.11
  -2   6  -9    0.57    0.11
   2  -6   9    0.45    0.09
   2  -6   9    0.48    0.10
  -3   6  -9    0.11    0.08
  -3   6  -9    0.10    0.08
   3  -6   9    0.26    0.10
  -4   6  -9    1.24    0.18
  -4   6  -9    0.87    0.18
   4  -6   9    1.40    0.20
   4   5  -9    0.15    0.10
  -4  -5   9    0.12    0.10
   3   5  -9    0.59    0.11
   3   5  -9    0.31    0.08
  -3  -5   9    0.76    0.15
   2   5  -9    0.97    0.11
   2   5  -9    1.19    0.15
  -2  -5   9    1.04    0.11
  -2  -5   9    0.89    0.15
   1   5  -9    5.38    0.21
   1   5  -9    4.89    0.22
  -1  -5   9    4.85    0.24
   0   5  -9    5.54    0.21
   0   5  -9    5.52    0.22
   0  -5   9    5.22    0.21
   0  -5   9    5.18    0.23
  -1   5  -9    5.69    0.21
  -1   5  -9    5.45    0.23
  -1   5  -9    5.88    0.20
   1  -5   9    5.49    0.23
   1  -5   9    5.53    0.23
  -2   5  -9    0.43    0.10
  -2   5  -9    0.47    0.09
   2  -5   9    0.40    0.09
   2  -5   9    0.27    0.08
  -3   5  -9    0.47    0.11
  -3   5  -9    0.43    0.11
   3  -5   9    0.33    0.10
  -4   5  -9    0.40    0.12
  -4   5  -9    0.47    0.14
   4  -5   9    0.42    0.13
   4   4  -9    1.08    0.16
  -4  -4   9    1.28    0.20
   3   4  -9    0.11    0.06
   3   4  -9    0.22    0.08
  -3  -4   9    0.04    0.09
   2   4  -9    0.91    0.10
   2   4  -9    0.98    0.13
  -2  -4   9    0.91    0.13
   1   4  -9    4.47    0.20
   1   4  -9    4.81    0.20
  -1  -4   9    4.80    0.23
  -1  -4   9    4.76    0.19
   0   4  -9    0.69    0.09
   0   4  -9    0.47    0.07
   0  -4   9    0.62    0.10
   0  -4   9    0.55    0.08
  -1   4  -9    0.02    0.04
  -1   4  -9    0.01    0.05
  -1   4  -9    0.06    0.04
   1  -4   9    0.09    0.06
   1  -4   9    0.04    0.05
  -2   4  -9   14.34    0.45
  -2   4  -9   14.52    0.44
   2  -4   9   14.04    0.40
   2  -4   9   14.58    0.44
  -3   4  -9    0.55    0.12
  -3   4  -9    0.65    0.13
   3  -4   9    0.45    0.11
  -4   4  -9    0.13    0.11
  -4   4  -9    0.10    0.09
   4  -4   9    0.12    0.09
   4   3  -9    0.02    0.08
  -4  -3   9    0.07    0.11
   3   3  -9    0.66    0.12
   3   3  -9    0.59    0.09
  -3  -3   9    0.39    0.12
  -3  -3   9    0.51    0.09
   2   3  -9   12.94    0.37
   2   3  -9   13.66    0.42
  -2  -3   9   13.76    0.45
  -2  -3   9   13.81    0.39
   1   3  -9    2.44    0.13
   1   3  -9    2.38    0.14
  -1  -3   9    2.36    0.15
  -1  -3   9    2.26    0.13
   0   3  -9    0.03    0.04
   0   3  -9    0.01    0.04
   0  -3   9    0.04    0.05
   0  -3   9    0.04    0.05
  -1   3  -9    2.81    0.13
  -1   3  -9    2.51    0.15
  -1   3  -9    2.56    0.12
   1  -3   9    2.60    0.14
   1  -3   9    2.64    0.14
  -2   3  -9    7.78    0.29
  -2   3  -9    7.13    0.29
   2  -3   9    7.57    0.28
   2  -3   9    7.79    0.29
  -3   3  -9    0.17    0.08
  -3   3  -9    0.14    0.08
   3  -3   9    0.12    0.07
  -4   3  -9    0.14    0.10
  -4   3  -9    0.21    0.11
   4  -3   9    0.42    0.12
   4   2  -9    0.45    0.12
  -4  -2   9    0.67    0.12
  -4  -2   9    0.68    0.15
   3   2  -9    3.70    0.20
  -3  -2   9    3.88    0.20
  -3  -2   9    3.83    0.24
   2   2  -9    4.42    0.17
   2   2  -9    4.71    0.21
  -2  -2   9    4.14    0.19
  -2  -2   9    4.52    0.23
   1   2  -9    0.80    0.10
   1   2  -9    0.44    0.07
  -1  -2   9    0.53    0.09
  -1  -2   9    0.45    0.07
   0   2  -9    4.05    0.17
   0   2  -9    4.20    0.17
   0  -2   9    3.99    0.17
   0  -2   9    4.10    0.18
   0  -2   9    3.99    0.12
  -1   2  -9    0.30    0.07
  -1   2  -9    0.18    0.05
   1  -2   9    0.31    0.06
   1  -2   9    0.30    0.07
  -2   2  -9    0.10    0.05
  -2   2  -9    0.20    0.07
   2  -2   9    0.10    0.06
  -3   2  -9    6.43    0.29
  -3   2  -9    6.62    0.30
   3  -2   9    6.64    0.28
  -4   2  -9    0.07    0.09
  -4   2  -9    0.14    0.10
   4  -2   9    0.03    0.08
   4   1  -9    0.70    0.14
  -4  -1   9    0.94    0.14
  -4  -1   9    0.80    0.16
   3   1  -9    0.45    0.09
  -3  -1   9    0.54    0.12
  -3  -1   9    0.58    0.10
   2   1  -9    0.06    0.04
   2   1  -9    0.02    0.04
  -2  -1   9    0.05    0.05
  -2  -1   9    0.06    0.07
   1   1  -9    5.73    0.19
   1   1  -9    5.54    0.21
  -1  -1   9    5.58    0.23
  -1  -1   9    5.90    0.21
   0   1  -9    8.16    0.25
   0   1  -9    8.22    0.25
   0  -1   9    8.09    0.21
   0  -1   9    8.67    0.27
   0  -1   9    8.16    0.26
  -1   1  -9    2.46    0.14
   1  -1   9    2.43    0.13
   1  -1   9    2.73    0.12
   1  -1   9    2.63    0.14
  -2   1  -9    0.28    0.08
  -2   1  -9    0.46    0.06
  -2   1  -9    0.30    0.07
   2  -1   9    0.41    0.08
  -3   1  -9    5.10    0.26
  -3   1  -9    4.46    0.24
   3  -1   9    5.51    0.25
  -4   1  -9    0.60    0.13
   4  -1   9    0.76    0.14
   4   0  -9    0.19    0.08
  -4   0   9    0.17    0.08
   3   0  -9    0.40    0.09
  -3   0   9    0.33    0.08
  -3   0   9    0.22    0.10
   2   0  -9    2.44    0.11
   2   0  -9    2.23    0.14
  -2   0   9    2.35    0.14
  -2   0   9    2.24    0.16
   1   0  -9    0.03    0.03
   1   0  -9    0.01    0.03
  -1   0   9   -0.02    0.05
  -1   0   9   -0.01    0.04
   0   0  -9   -0.01    0.03
   0   0  -9    0.00    0.03
   0   0   9    0.00    0.04
   0   0   9    0.01    0.02
   0   0   9    0.06    0.04
  -1   0  -9    4.21    0.17
  -1   0  -9    3.99    0.16
   1   0   9    4.04    0.17
   1   0   9    4.04    0.17
   1   0   9    3.82    0.14
  -2   0  -9    0.19    0.05
  -2   0  -9    0.04    0.05
   2   0   9    0.10    0.06
   2   0   9    0.06    0.05
  -3   0  -9   11.19    0.39
   3   0   9   11.28    0.38
  -4   0  -9   -0.06    0.08
   4   0   9    0.01    0.09
   4   0   9    0.06    0.11
   4  -1  -9    0.15    0.07
   4  -1  -9    0.15    0.10
  -4   1   9    0.03    0.08
   3  -1  -9    0.80    0.11
  -3   1   9    0.80    0.14
  -3   1   9    0.52    0.10
   2  -1  -9    2.58    0.14
  -2   1   9    2.62    0.15
  -2   1   9    2.40    0.16
   1  -1  -9    3.19    0.15
   1  -1  -9    3.48    0.12
  -1   1   9    3.39    0.15
  -1   1   9    3.58    0.17
  -1   1   9    3.47    0.12
   0  -1  -9    2.74    0.13
   0  -1  -9    2.98    0.12
   0   1   9    2.82    0.14
   0   1   9    2.91    0.13
   0   1   9    3.01    0.12
  -1  -1  -9    5.38    0.19
  -1  -1  -9    5.62    0.20
   1   1   9    5.49    0.20
   1   1   9    5.11    0.16
  -2  -1  -9    0.03    0.05
  -2  -1  -9   -0.01    0.03
   2   1   9    0.05    0.05
   2   1   9   -0.01    0.04
  -3  -1  -9    3.36    0.20
   3   1   9    2.58    0.17
   3   1   9    3.34    0.22
  -4  -1  -9    7.95    0.36
   4   1   9    8.69    0.40
   4   1   9    8.01    0.34
   4  -2  -9    1.37    0.15
   4  -2  -9    1.79    0.22
  -4   2   9    1.27    0.16
   3  -2  -9    1.10    0.12
  -3   2   9    1.40    0.16
   2  -2  -9    4.50    0.20
  -2   2   9    4.81    0.18
  -2   2   9    4.62    0.20
  -2   2   9    4.89    0.23
   1  -2  -9    0.59    0.08
   1  -2  -9    0.61    0.05
  -1   2   9    0.54    0.07
  -1   2   9    0.51    0.06
  -1   2   9    0.41    0.08
   0  -2  -9    5.15    0.17
   0  -2  -9    4.99    0.19
   0   2   9    5.10    0.17
   0   2   9    4.88    0.18
   0   2   9    5.29    0.19
  -1  -2  -9    0.96    0.10
  -1  -2  -9    1.02    0.10
   1   2   9    0.94    0.10
   1   2   9    0.86    0.06
   1   2   9    0.90    0.10
  -2  -2  -9    3.16    0.17
   2   2   9    2.87    0.17
   2   2   9    2.93    0.15
  -3  -2  -9    1.80    0.23
  -3  -2  -9    1.76    0.17
   3   2   9    1.96    0.14
   3   2   9    1.88    0.19
  -4  -2  -9    2.91    0.25
   4   2   9    2.79    0.27
   4   2   9    2.32    0.20
   4  -3  -9    4.66    0.29
  -4   3   9    4.55    0.26
   3  -3  -9    1.02    0.15
   3  -3  -9    0.96    0.12
  -3   3   9    0.85    0.13
   2  -3  -9    1.27    0.12
  -2   3   9    1.42    0.14
  -2   3   9    1.16    0.11
   1  -3  -9    0.94    0.10
   1  -3  -9    0.97    0.05
  -1   3   9    0.99    0.09
  -1   3   9    0.94    0.11
  -1   3   9    0.97    0.10
   0  -3  -9   12.51    0.32
   0  -3  -9   12.48    0.35
   0   3   9   12.69    0.34
   0   3   9   12.76    0.34
   0   3   9   12.57    0.35
  -1  -3  -9    3.99    0.12
  -1  -3  -9    4.26    0.17
  -1  -3  -9    3.88    0.16
   1   3   9    3.94    0.17
   1   3   9    3.93    0.17
  -2  -3  -9    4.75    0.21
  -2  -3  -9    4.56    0.19
   2   3   9    5.00    0.20
   2   3   9    4.52    0.22
  -3  -3  -9    0.71    0.12
  -3  -3  -9    0.93    0.11
   3   3   9    0.79    0.10
   3   3   9    0.45    0.10
  -4  -3  -9    0.31    0.11
   4   3   9    0.14    0.11
   4   3   9    0.30    0.10
   4  -4  -9    0.89    0.17
  -4   4   9    0.77    0.14
   3  -4  -9    7.76    0.28
   3  -4  -9    7.93    0.34
  -3   4   9    7.81    0.32
  -3   4   9    7.42    0.29
   2  -4  -9    4.62    0.23
   2  -4  -9    3.97    0.18
  -2   4   9    4.64    0.21
  -2   4   9    4.49    0.19
   1  -4  -9    1.39    0.13
   1  -4  -9    1.12    0.11
  -1   4   9    1.43    0.12
  -1   4   9    1.23    0.10
   0  -4  -9    3.10    0.14
   0  -4  -9    3.11    0.12
   0  -4  -9    3.16    0.15
   0   4   9    3.47    0.15
   0   4   9    3.51    0.15
  -1  -4  -9   12.99    0.35
  -1  -4  -9   12.25    0.30
  -1  -4  -9   12.70    0.36
   1   4   9   12.35    0.35
   1   4   9   13.10    0.37
  -2  -4  -9    6.76    0.25
  -2  -4  -9    6.94    0.26
   2   4   9    6.65    0.24
   2   4   9    6.99    0.28
  -3  -4  -9    0.18    0.07
  -3  -4  -9    0.31    0.08
   3   4   9    0.37    0.08
   3   4   9    0.31    0.10
  -4  -4  -9    0.29    0.11
   4   4   9    0.40    0.10
   4   4   9    0.31    0.13
   4  -5  -9    1.46    0.21
  -4   5   9    1.76    0.21
   3  -5  -9    9.31    0.37
   3  -5  -9    9.25    0.32
  -3   5   9    9.36    0.36
   2  -5  -9    0.41    0.08
   2  -5  -9    0.29    0.09
  -2   5   9    0.23    0.07
   1  -5  -9    1.74    0.12
   1  -5  -9    1.65    0.12
  -1   5   9    1.75    0.11
  -1   5   9    2.01    0.12
   0  -5  -9    1.85    0.11
   0  -5  -9    1.88    0.09
   0  -5  -9    1.91    0.11
   0   5   9    1.80    0.12
   0   5   9    1.88    0.12
  -1  -5  -9    1.45    0.10
  -1  -5  -9    1.32    0.08
  -1  -5  -9    1.44    0.13
   1   5   9    1.36    0.10
   1   5   9    1.57    0.14
  -2  -5  -9    2.96    0.17
  -2  -5  -9    2.90    0.16
   2   5   9    2.90    0.18
   2   5   9    2.93    0.15
  -3  -5  -9    4.19    0.21
  -3  -5  -9    4.34    0.23
   3   5   9    4.34    0.25
   3   5   9    4.55    0.20
  -4  -5  -9    1.25    0.18
   4   5   9    1.22    0.19
   4  -6  -9    0.03    0.09
  -4   6   9   -0.06    0.08
   3  -6  -9    1.14    0.13
   3  -6  -9    1.46    0.18
  -3   6   9    0.91    0.13
  -3   6   9    1.35    0.17
   2  -6  -9    8.31    0.33
   2  -6  -9    8.72    0.29
  -2   6   9    9.37    0.32
  -2   6   9    9.19    0.32
   1  -6  -9    5.04    0.20
   1  -6  -9    4.88    0.21
  -1   6   9    4.83    0.20
  -1   6   9    4.60    0.20
   0  -6  -9    0.28    0.06
   0  -6  -9    0.28    0.06
   0  -6  -9    0.37    0.05
   0   6   9    0.32    0.07
   0   6   9    0.22    0.05
  -1  -6  -9    0.14    0.06
  -1  -6  -9    0.11    0.05
   1   6   9    0.13    0.07
   1   6   9    0.09    0.04
  -2  -6  -9    0.60    0.09
  -2  -6  -9    0.66    0.10
   2   6   9    0.72    0.09
   2   6   9    0.58    0.10
  -3  -6  -9    1.17    0.14
  -3  -6  -9    1.19    0.16
   3   6   9    0.82    0.13
   3   6   9    0.97    0.11
  -4  -6  -9    0.28    0.11
   4   6   9    0.34    0.12
   4  -7  -9    0.04    0.10
  -4   7   9   -0.03    0.08
  -4   7   9   -0.01    0.09
   3  -7  -9    0.51    0.12
  -3   7   9    0.61    0.12
  -3   7   9    0.50    0.11
   2  -7  -9   12.94    0.38
   2  -7  -9   12.59    0.43
  -2   7   9   12.41    0.41
  -2   7   9   12.95    0.41
   1  -7  -9    0.07    0.05
   1  -7  -9    0.06    0.05
  -1   7   9    0.09    0.06
  -1   7   9    0.14    0.06
   0  -7  -9    4.74    0.20
   0  -7  -9    4.61    0.15
   0  -7  -9    4.82    0.19
   0   7   9    4.57    0.21
   0   7   9    4.61    0.18
  -1  -7  -9    0.80    0.09
  -1  -7  -9    0.81    0.10
   1   7   9    0.88    0.09
   1   7   9    1.24    0.13
  -2  -7  -9    0.19    0.08
  -2  -7  -9    0.09    0.07
   2   7   9    0.15    0.06
   2   7   9    0.11    0.07
  -3  -7  -9    0.03    0.07
  -3  -7  -9    0.07    0.07
   3   7   9   -0.02    0.08
  -4  -7  -9    1.26    0.17
  -4  -7  -9    1.45    0.17
   4   7   9    1.60    0.22
   4  -8  -9    0.01    0.10
  -4   8   9    0.14    0.11
  -4   8   9    0.08    0.10
   3  -8  -9    0.50    0.13
  -3   8   9    0.37    0.11
  -3   8   9    0.52    0.11
   2  -8  -9    1.29    0.16
   2  -8  -9    1.41    0.13
  -2   8   9    1.39    0.15
  -2   8   9    1.29    0.15
   1  -8  -9   18.32    0.53
   1  -8  -9   19.01    0.51
  -1   8   9   18.67    0.51
  -1   8   9   18.39    0.52
   0  -8  -9    0.53    0.08
   0  -8  -9    0.43    0.08
   0   8   9    0.59    0.08
   0   8   9    0.33    0.08
  -1  -8  -9    2.51    0.16
  -1  -8  -9    2.21    0.13
   1   8   9    2.01    0.12
   1   8   9    2.45    0.17
  -2  -8  -9    6.36    0.26
  -2  -8  -9    5.77    0.26
   2   8   9    6.68    0.29
  -3  -8  -9    0.26    0.09
  -3  -8  -9    0.35    0.10
   3   8   9    0.26    0.11
  -4  -8  -9    0.87    0.16
  -4  -8  -9    0.65    0.14
   4   8   9    1.07    0.18
   4  -9  -9    0.00    0.10
  -4   9   9    0.00    0.09
  -4   9   9   -0.04    0.10
   3  -9  -9    0.05    0.09
  -3   9   9    0.09    0.08
  -3   9   9    0.09    0.09
   2  -9  -9   -0.02    0.07
   2  -9  -9    0.05    0.06
  -2   9   9    0.09    0.07
  -2   9   9    0.01    0.06
   1  -9  -9    3.36    0.19
   1  -9  -9    2.90    0.16
  -1   9   9    3.02    0.19
  -1   9   9    3.00    0.17
   0  -9  -9    2.07    0.14
   0   9   9    1.86    0.14
   0   9   9    2.18    0.13
  -1  -9  -9    0.03    0.05
  -1  -9  -9    0.00    0.06
   1   9   9   -0.02    0.04
   1   9   9    0.04    0.07
  -2  -9  -9    0.21    0.07
  -2  -9  -9    0.16    0.08
   2   9   9    0.27    0.11
  -3  -9  -9   -0.03    0.07
  -3  -9  -9    0.02    0.08
   3   9   9    0.05    0.10
  -4  -9  -9    0.16    0.11
  -4  -9  -9    0.36    0.13
   4   9   9    0.15    0.13
   3 -10  -9    0.07    0.08
  -3  10   9    0.10    0.09
  -3  10   9    0.03    0.08
   2 -10  -9    0.29    0.09
   2 -10  -9    0.32    0.08
  -2  10   9    0.20    0.08
  -2  10   9    0.38    0.11
   1 -10  -9   -0.01    0.05
   1 -10  -9    0.06    0.06
  -1  10   9    0.01    0.06
  -1  10   9    0.09    0.07
   0 -10  -9   17.92    0.51
   0  10   9   17.62    0.47
   0  10   9   17.75    0.53
  -1 -10  -9    5.23    0.25
   1  10   9    4.93    0.25
  -2 -10  -9    0.14    0.07
  -2 -10  -9    0.01    0.07
   2  10   9   -0.10    0.08
  -3 -10  -9    0.47    0.12
  -3 -10  -9    0.36    0.11
   3  10   9    0.42    0.14
  -4 -10  -9   -0.09    0.09
  -4 -10  -9    0.09    0.10
   4  10   9    0.00    0.11
   3 -11  -9   -0.04    0.08
  -3  11   9    0.20    0.09
  -3  11   9    0.05    0.10
   2 -11  -9    0.27    0.10
  -2  11   9    0.38    0.12
  -2  11   9    0.42    0.10
   1 -11  -9    0.00    0.05
   1 -11  -9   -0.07    0.06
  -1  11   9    0.10    0.08
  -1  11   9   -0.05    0.05
   0 -11  -9    1.68    0.16
   0 -11  -9    1.73    0.17
   0  11   9    1.78    0.19
  -1 -11  -9    0.13    0.08
   1  11   9    0.16    0.10
   1  11   9    0.05    0.05
  -2 -11  -9    0.62    0.11
  -2 -11  -9    0.44    0.10
   2  11   9    0.45    0.12
  -3 -11  -9    0.51    0.12
  -3 -11  -9    0.60    0.14
   3  11   9    0.85    0.17
   3 -12  -9    0.51    0.15
  -3  12   9    0.37    0.11
  -3  12   9    0.44    0.14
   2 -12  -9    0.15    0.09
  -2  12   9    0.34    0.10
  -2  12   9    0.16    0.10
   1 -12  -9    0.67    0.13
   1 -12  -9    0.53    0.11
  -1  12   9    0.53    0.13
  -1  12   9    0.69    0.11
   0 -12  -9   -0.03    0.06
   0 -12  -9   -0.01    0.06
   0  12   9   -0.01    0.08
  -1 -12  -9    4.03    0.23
   1  12   9    3.92    0.25
  -2 -12  -9    0.82    0.14
   2  12   9    0.96    0.13
   2  12   9    1.10    0.18
  -3 -12  -9    0.07    0.11
   3  12   9    0.02    0.11
   2 -13  -9    0.52    0.13
  -2  13   9    0.44    0.13
  -2  13   9    0.33    0.10
   1 -13  -9    0.06    0.07
   1 -13  -9    0.04    0.08
  -1  13   9    0.01    0.09
   0 -13  -9    0.14    0.09
   0 -13  -9    0.23    0.09
   0  13   9    0.15    0.09
  -1 -13  -9    0.51    0.12
   1  13   9    0.64    0.14
  -2 -13  -9   -0.09    0.08
   2  13   9   -0.07    0.10
   2  13   9    0.01    0.07
  -3 -13  -9    0.12    0.12
   3  13   9    0.08    0.14
   3  13   9    0.00    0.08
   2 -14  -9    0.31    0.12
  -2  14   9    0.20    0.12
   1 -14  -9    1.47    0.18
  -1  14   9    1.20    0.19
   0 -14  -9    0.16    0.10
   0 -14  -9    0.22    0.10
   0  14   9    0.29    0.12
  -1 -14  -9    0.32    0.10
   1  14   9    0.10    0.11
  -2 -14  -9    1.41    0.18
   2  14   9    2.13    0.20
   2  14   9    1.91    0.24
   1 -15  -9    0.79    0.16
  -1  15   9    0.63    0.15
   0 -15  -9   -0.02    0.08
   0  15   9    0.13    0.11
  -1 -15  -9    0.05    0.10
   1  15   9    0.10    0.11
  -2 -15  -9    0.13    0.11
   2  15   9   -0.01    0.12
   1 -16  -9    0.78    0.16
   0 -16  -9    1.61    0.20
   0  16   9    2.20    0.26
  -1 -16  -9    0.49    0.14
   1  16   9    0.21    0.14
   1  12 -10    0.00    0.09
  -1 -12  10    0.06    0.11
   0  12 -10    0.01    0.09
   0 -12  10    0.03    0.11
  -1  12 -10    0.78    0.16
   1 -12  10    0.96    0.17
   2  11 -10    0.13    0.10
   2  11 -10    0.03    0.10
  -2 -11  10    0.06    0.12
   1  11 -10   -0.05    0.06
   1  11 -10   -0.09    0.07
  -1 -11  10   -0.02    0.08
   0  11 -10    0.39    0.12
   0 -11  10    0.35    0.12
  -1  11 -10    0.59    0.13
   1 -11  10    0.71    0.14
  -2  11 -10    0.06    0.10
   2 -11  10   -0.02    0.10
   2  10 -10    1.59    0.20
   2  10 -10    1.56    0.18
  -2 -10  10    1.59    0.22
   1  10 -10    1.10    0.15
   1  10 -10    0.80    0.14
  -1 -10  10    0.71    0.14
   0  10 -10    0.49    0.12
   0 -10  10    0.30    0.12
  -1  10 -10   -0.01    0.08
   1 -10  10   -0.06    0.08
  -2  10 -10    0.89    0.16
   2 -10  10    1.03    0.17
   2 -10  10    0.94    0.15
   3   9 -10    0.50    0.14
   3   9 -10    0.46    0.12
  -3  -9  10    0.49    0.16
   2   9 -10    0.11    0.08
   2   9 -10    0.13    0.09
  -2  -9  10    0.12    0.11
   1   9 -10    0.43    0.11
   1   9 -10    0.43    0.11
  -1  -9  10    0.34    0.12
   0   9 -10   -0.04    0.06
   0  -9  10    0.10    0.09
  -1   9 -10    0.19    0.09
   1  -9  10    0.11    0.09
   1  -9  10    0.11    0.08
  -2   9 -10    1.08    0.16
   2  -9  10    1.39    0.17
   2  -9  10    1.45    0.17
  -3   9 -10    0.09    0.10
   3  -9  10   -0.01    0.10
   3   8 -10    0.18    0.09
   3   8 -10    0.04    0.09
  -3  -8  10    0.09    0.12
   2   8 -10    0.34    0.10
   2   8 -10    0.45    0.11
  -2  -8  10    0.35    0.13
   1   8 -10    3.76    0.22
   1   8 -10    3.98    0.22
  -1  -8  10    3.66    0.24
   0   8 -10    6.17    0.28
   0  -8  10    6.92    0.26
   0  -8  10    6.41    0.31
  -1   8 -10    0.03    0.07
   1  -8  10    0.12    0.08
   1  -8  10    0.02    0.06
  -2   8 -10    0.06    0.07
   2  -8  10   -0.01    0.08
   2  -8  10   -0.10    0.07
  -3   8 -10    0.49    0.13
   3  -8  10    0.49    0.12
   3   7 -10    0.07    0.09
   3   7 -10   -0.01    0.08
  -3  -7  10   -0.10    0.08
   2   7 -10    0.74    0.13
   2   7 -10    0.85    0.12
  -2  -7  10    0.88    0.16
   1   7 -10    0.87    0.13
   1   7 -10    1.13    0.14
  -1  -7  10    0.87    0.14
   0   7 -10    0.03    0.05
   0   7 -10    0.07    0.07
   0  -7  10    0.04    0.05
   0  -7  10   -0.02    0.07
  -1   7 -10    0.01    0.06
   1  -7  10    0.03    0.07
   1  -7  10    0.08    0.07
  -2   7 -10    0.40    0.11
   2  -7  10    0.38    0.10
   2  -7  10    0.61    0.11
  -3   7 -10    0.80    0.15
  -3   7 -10    0.65    0.14
   3  -7  10    0.89    0.16
   4   6 -10    0.03    0.10
  -4  -6  10    0.05    0.11
   3   6 -10    0.05    0.07
   3   6 -10   -0.07    0.06
  -3  -6  10    0.09    0.11
   2   6 -10    1.25    0.16
   2   6 -10    0.78    0.11
  -2  -6  10    1.03    0.16
   1   6 -10    0.10    0.06
   1   6 -10    0.07    0.06
  -1  -6  10    0.06    0.08
  -1  -6  10    0.03    0.05
   0   6 -10   12.93    0.41
   0   6 -10   13.31    0.39
   0  -6  10   12.64    0.43
   0  -6  10   12.71    0.38
  -1   6 -10    7.45    0.30
   1  -6  10    7.83    0.30
   1  -6  10    7.69    0.29
  -2   6 -10    0.05    0.07
  -2   6 -10    0.01    0.06
   2  -6  10   -0.04    0.06
   2  -6  10    0.05    0.07
  -3   6 -10    0.11    0.09
  -3   6 -10    0.12    0.09
   3  -6  10    0.14    0.10
   4   5 -10    0.08    0.09
  -4  -5  10    0.04    0.12
   3   5 -10    0.96    0.13
   3   5 -10    0.64    0.13
  -3  -5  10    0.65    0.15
   2   5 -10    0.76    0.12
   2   5 -10    0.70    0.10
  -2  -5  10    0.62    0.09
  -2  -5  10    0.60    0.13
   1   5 -10    1.23    0.13
   1   5 -10    1.16    0.13
  -1  -5  10    1.12    0.15
  -1  -5  10    1.22    0.12
   0   5 -10    6.79    0.25
   0   5 -10    6.91    0.26
   0  -5  10    7.00    0.25
   0  -5  10    6.72    0.28
  -1   5 -10    0.46    0.08
  -1   5 -10    0.71    0.11
   1  -5  10    0.42    0.09
   1  -5  10    0.46    0.09
  -2   5 -10    0.00    0.05
  -2   5 -10    0.08    0.07
   2  -5  10    0.04    0.06
  -3   5 -10    0.23    0.10
  -3   5 -10    0.30    0.11
   3  -5  10    0.26    0.11
  -4   5 -10    0.09    0.10
  -4   5 -10    0.05    0.10
   4  -5  10    0.17    0.13
   4   4 -10   -0.05    0.07
  -4  -4  10    0.00    0.09
   3   4 -10    0.00    0.07
   3   4 -10   -0.07    0.07
  -3  -4  10    0.04    0.09
   2   4 -10    0.13    0.07
   2   4 -10    0.07    0.06
  -2  -4  10    0.15    0.08
  -2  -4  10    0.10    0.05
   1   4 -10   12.06    0.36
   1   4 -10   12.35    0.38
  -1  -4  10   11.93    0.36
  -1  -4  10   12.37    0.41
   0   4 -10    0.01    0.04
   0   4 -10    0.02    0.05
   0  -4  10    0.09    0.06
   0  -4  10    0.04    0.06
  -1   4 -10    1.90    0.16
  -1   4 -10    1.74    0.11
   1  -4  10    1.62    0.13
   1  -4  10    1.69    0.15
  -2   4 -10    1.32    0.15
  -2   4 -10    1.52    0.15
   2  -4  10    1.43    0.15
  -3   4 -10    0.67    0.13
  -3   4 -10    0.46    0.11
   3  -4  10    0.65    0.13
  -4   4 -10    0.01    0.08
  -4   4 -10    0.12    0.10
   4  -4  10   -0.04    0.09
   4   3 -10    0.69    0.14
  -4  -3  10    0.57    0.16
   3   3 -10    3.62    0.22
  -3  -3  10    3.53    0.20
  -3  -3  10    4.33    0.26
   2   3 -10    0.02    0.05
   2   3 -10   -0.01    0.05
  -2  -3  10    0.07    0.07
  -2  -3  10    0.03    0.05
   1   3 -10    0.09    0.05
   1   3 -10    0.08    0.05
  -1  -3  10    0.12    0.06
  -1  -3  10    0.09    0.07
   0   3 -10    0.35    0.07
   0   3 -10    0.17    0.06
   0  -3  10    0.23    0.07
   0  -3  10    0.28    0.07
  -1   3 -10   15.62    0.41
  -1   3 -10   15.61    0.45
   1  -3  10   15.31    0.44
   1  -3  10   15.65    0.43
  -2   3 -10    0.30    0.08
  -2   3 -10    0.51    0.10
   2  -3  10    0.33    0.08
  -3   3 -10   -0.04    0.06
  -3   3 -10    0.08    0.07
   3  -3  10   -0.03    0.08
  -4   3 -10    0.27    0.11
  -4   3 -10    0.33    0.12
   4  -3  10    0.25    0.11
   4   2 -10    0.05    0.08
  -4  -2  10    0.14    0.11
  -4  -2  10    0.13    0.10
   3   2 -10    0.05    0.06
  -3  -2  10    0.08    0.07
  -3  -2  10    0.01    0.09
   2   2 -10    0.68    0.11
   2   2 -10    0.82    0.09
  -2  -2  10    0.55    0.11
  -2  -2  10    0.72    0.10
   1   2 -10    1.03    0.10
   1   2 -10    0.95    0.11
  -1  -2  10    0.55    0.10
  -1  -2  10    0.70    0.09
   0   2 -10    2.75    0.14
   0   2 -10    2.39    0.13
   0  -2  10    2.90    0.15
   0  -2  10    2.42    0.14
  -1   2 -10    0.52    0.07
  -1   2 -10    0.40    0.08
   1  -2  10    0.61    0.08
   1  -2  10    0.64    0.09
   1  -2  10    0.64    0.08
  -2   2 -10    0.49    0.10
  -2   2 -10    0.41    0.09
   2  -2  10    0.56    0.10
  -3   2 -10    0.09    0.07
  -3   2 -10    0.14    0.08
   3  -2  10    0.13    0.09
  -4   2 -10    0.17    0.10
   4  -2  10    0.06    0.10
   4   1 -10    0.14    0.09
  -4  -1  10    0.27    0.13
  -4  -1  10    0.38    0.12
   3   1 -10    2.09    0.16
  -3  -1  10    2.33    0.17
  -3  -1  10    2.35    0.22
   2   1 -10    4.57    0.17
   2   1 -10    4.41    0.21
  -2  -1  10    4.78    0.24
  -2  -1  10    4.31    0.20
   1   1 -10    4.78    0.20
   1   1 -10    5.00    0.18
  -1  -1  10    4.95    0.22
  -1  -1  10    4.81    0.20
   0   1 -10    9.25    0.29
   0   1 -10    9.47    0.28
   0  -1  10    9.74    0.30
   0  -1  10    9.30    0.30
  -1   1 -10    4.24    0.19
   1  -1  10    4.26    0.17
   1  -1  10    4.35    0.17
   1  -1  10    4.61    0.20
  -2   1 -10   13.35    0.36
  -2   1 -10   13.09    0.41
   2  -1  10   13.31    0.42
   2  -1  10   13.45    0.41
  -3   1 -10    1.91    0.19
   3  -1  10    2.62    0.21
  -4   1 -10    0.54    0.13
   4  -1  10    0.44    0.13
   4  -1  10    0.48    0.13
   4   0 -10   -0.03    0.06
  -4   0  10    0.02    0.08
  -4   0  10   -0.04    0.11
   3   0 -10    2.17    0.16
  -3   0  10    1.86    0.20
  -3   0  10    1.95    0.18
   2   0 -10    0.47    0.09
  -2   0  10    0.45    0.09
  -2   0  10    0.37    0.10
   1   0 -10    0.39    0.06
   1   0 -10    0.28    0.06
  -1   0  10    0.43    0.08
  -1   0  10    0.38    0.07
   0   0 -10    4.01    0.17
   0   0 -10    3.65    0.15
   0   0  10    3.85    0.13
   0   0  10    3.92    0.17
   0   0  10    4.00    0.17
  -1   0 -10   -0.01    0.03
  -1   0 -10    0.00    0.04
   1   0  10    0.03    0.05
   1   0  10    0.06    0.04
   1   0  10    0.07    0.04
  -2   0 -10    0.03    0.04
  -2   0 -10    0.06    0.06
   2   0  10   -0.05    0.05
   2   0  10    0.00    0.06
  -3   0 -10    2.53    0.19
   3   0  10    2.66    0.20
   3   0  10    2.60    0.19
  -4   0 -10    0.45    0.12
   4   0  10    0.52    0.14
   4   0  10    0.45    0.13
   4  -1 -10    0.32    0.12
   4  -1 -10    0.45    0.11
  -4   1  10    0.17    0.10
   3  -1 -10    0.38    0.09
  -3   1  10    0.07    0.09
  -3   1  10    0.20    0.08
   2  -1 -10    1.18    0.12
  -2   1  10    0.95    0.13
  -2   1  10    1.36    0.13
   1  -1 -10    2.38    0.11
   1  -1 -10    2.44    0.14
  -1   1  10    2.43    0.15
  -1   1  10    2.78    0.15
   0  -1 -10   18.18    0.45
   0  -1 -10   18.02    0.47
   0   1  10   17.83    0.43
   0   1  10   17.80    0.47
   0   1  10   18.02    0.46
  -1  -1 -10   21.32    0.54
  -1  -1 -10   21.54    0.54
   1   1  10   21.64    0.55
   1   1  10   21.60    0.54
   1   1  10   21.10    0.50
  -2  -1 -10    2.91    0.17
  -2  -1 -10    2.95    0.14
   2   1  10    3.44    0.18
   2   1  10    3.07    0.18
  -3  -1 -10    0.74    0.12
   3   1  10    0.93    0.14
   3   1  10    1.08    0.14
  -4  -1 -10    0.36    0.11
   4   1  10    0.07    0.09
   4   1  10    0.31    0.13
   4  -2 -10    1.77    0.18
   4  -2 -10    2.06    0.23
  -4   2  10    1.52    0.18
   3  -2 -10    0.22    0.07
  -3   2  10    0.12    0.07
   2  -2 -10    0.80    0.10
  -2   2  10    0.82    0.10
  -2   2  10    0.59    0.11
   1  -2 -10    3.21    0.12
   1  -2 -10    3.09    0.15
  -1   2  10    3.04    0.12
  -1   2  10    3.12    0.16
  -1   2  10    3.22    0.16
   0  -2 -10    2.19    0.12
   0  -2 -10    2.36    0.11
   0   2  10    2.38    0.11
   0   2  10    2.15    0.12
   0   2  10    2.13    0.12
  -1  -2 -10    0.14    0.05
  -1  -2 -10    0.16    0.05
   1   2  10    0.21    0.04
   1   2  10    0.12    0.04
   1   2  10    0.15    0.06
  -2  -2 -10   10.41    0.32
  -2  -2 -10   10.37    0.35
   2   2  10   10.84    0.36
   2   2  10   10.41    0.34
  -3  -2 -10    1.24    0.15
   3   2  10    1.24    0.16
   3   2  10    1.53    0.16
  -4  -2 -10    0.32    0.11
   4   2  10    0.41    0.12
   4   2  10    0.30    0.13
   4  -3 -10    0.13    0.10
  -4   3  10   -0.13    0.08
   3  -3 -10    4.20    0.20
   3  -3 -10    3.88    0.23
  -3   3  10    3.37    0.21
   2  -3 -10    0.56    0.09
  -2   3  10    0.77    0.09
  -2   3  10    0.61    0.11
  -2   3  10    0.90    0.12
   1  -3 -10    6.69    0.24
  -1   3  10    6.77    0.22
  -1   3  10    6.86    0.25
  -1   3  10    7.10    0.26
   0  -3 -10    1.36    0.10
   0  -3 -10    1.13    0.08
   0   3  10    1.40    0.10
   0   3  10    1.03    0.10
   0   3  10    1.50    0.10
  -1  -3 -10    1.24    0.11
  -1  -3 -10    1.22    0.11
   1   3  10    1.06    0.11
   1   3  10    1.15    0.11
  -2  -3 -10   27.41    0.67
  -2  -3 -10   27.22    0.70
   2   3  10   27.55    0.68
   2   3  10   27.07    0.71
  -3  -3 -10   11.97    0.38
  -3  -3 -10   12.83    0.43
   3   3  10   11.83    0.44
   3   3  10   12.15    0.40
  -4  -3 -10    0.46    0.12
   4   3  10    0.51    0.11
   4   3  10    0.35    0.14
   4  -4 -10    1.63    0.22
  -4   4  10    1.44    0.18
   3  -4 -10    2.40    0.16
   3  -4 -10    2.74    0.24
  -3   4  10    2.37    0.21
   2  -4 -10    0.37    0.08
   2  -4 -10    0.37    0.09
  -2   4  10    0.50    0.08
  -2   4  10    0.44    0.09
   1  -4 -10    5.92    0.24
   1  -4 -10    6.67    0.24
  -1   4  10    6.13    0.23
  -1   4  10    6.61    0.22
   0  -4 -10   10.67    0.31
   0  -4 -10   10.30    0.28
   0  -4 -10   10.43    0.32
   0   4  10   10.22    0.31
  -1  -4 -10   45.58    1.04
  -1  -4 -10   46.83    1.06
   1   4  10   47.41    1.05
   1   4  10   47.02    1.06
  -2  -4 -10    3.37    0.17
  -2  -4 -10    3.62    0.19
   2   4  10    3.55    0.20
   2   4  10    3.69    0.18
  -3  -4 -10    0.04    0.06
  -3  -4 -10    0.10    0.08
   3   4  10    0.03    0.09
   3   4  10    0.04    0.06
  -4  -4 -10   -0.06    0.08
   4   4  10    0.03    0.08
   4   4  10   -0.02    0.11
   4  -5 -10    0.01    0.10
  -4   5  10    0.09    0.10
   3  -5 -10    0.13    0.07
   3  -5 -10    0.25    0.10
  -3   5  10    0.24    0.09
   2  -5 -10    1.34    0.15
   2  -5 -10    1.76    0.13
  -2   5  10    1.62    0.15
  -2   5  10    1.62    0.14
   1  -5 -10    1.09    0.11
   1  -5 -10    1.14    0.12
  -1   5  10    1.09    0.11
  -1   5  10    1.25    0.12
   0  -5 -10    0.04    0.03
   0  -5 -10   -0.05    0.04
   0  -5 -10    0.02    0.04
   0   5  10    0.00    0.05
   0   5  10   -0.07    0.05
  -1  -5 -10   -0.05    0.04
  -1  -5 -10    0.09    0.06
   1   5  10    0.02    0.05
   1   5  10    0.08    0.06
  -2  -5 -10    8.97    0.31
  -2  -5 -10    9.08    0.32
   2   5  10    9.32    0.30
   2   5  10    8.99    0.33
  -3  -5 -10    6.38    0.27
  -3  -5 -10    6.43    0.29
   3   5  10    6.70    0.27
   3   5  10    6.37    0.31
  -4  -5 -10    1.83    0.20
   4   5  10    2.28    0.25
   4  -6 -10    0.44    0.15
  -4   6  10    0.49    0.13
   3  -6 -10    1.15    0.16
   3  -6 -10    1.28    0.14
  -3   6  10    1.25    0.16
  -3   6  10    1.26    0.15
   2  -6 -10    9.94    0.37
   2  -6 -10   10.03    0.33
  -2   6  10    9.93    0.36
  -2   6  10   10.17    0.34
   1  -6 -10    0.02    0.05
   1  -6 -10    0.02    0.04
  -1   6  10   -0.02    0.05
  -1   6  10    0.09    0.06
   0  -6 -10   18.00    0.43
   0  -6 -10   17.98    0.49
   0  -6 -10   18.49    0.47
   0   6  10   18.08    0.49
   0   6  10   17.91    0.47
  -1  -6 -10    7.41    0.27
  -1  -6 -10    7.03    0.24
   1   6  10    7.53    0.28
   1   6  10    7.50    0.25
  -2  -6 -10    1.31    0.14
  -2  -6 -10    1.34    0.14
   2   6  10    1.25    0.12
   2   6  10    1.79    0.17
  -3  -6 -10   -0.06    0.06
  -3  -6 -10   -0.01    0.08
   3   6  10   -0.03    0.08
   3   6  10    0.01    0.07
  -4  -6 -10    0.28    0.12
   4   6  10    0.13    0.11
   4  -7 -10    0.07    0.10
  -4   7  10    0.15    0.11
   3  -7 -10   -0.02    0.07
  -3   7  10    0.05    0.08
  -3   7  10    0.02    0.07
   2  -7 -10    0.03    0.07
   2  -7 -10    0.03    0.06
  -2   7  10   -0.02    0.06
  -2   7  10    0.08    0.07
   1  -7 -10    0.37    0.08
   1  -7 -10    0.44    0.08
  -1   7  10    0.49    0.09
  -1   7  10    0.33    0.08
   0  -7 -10    8.66    0.30
   0  -7 -10    9.61    0.31
   0  -7 -10    8.42    0.28
   0   7  10    9.03    0.31
   0   7  10    9.12    0.29
  -1  -7 -10    2.58    0.16
  -1  -7 -10    2.00    0.13
   1   7  10    1.97    0.15
   1   7  10    2.33    0.13
  -2  -7 -10    0.71    0.12
  -2  -7 -10    0.67    0.10
   2   7  10    0.63    0.11
   2   7  10    0.74    0.09
  -3  -7 -10    0.69    0.12
  -3  -7 -10    0.63    0.12
   3   7  10    0.60    0.13
  -4  -7 -10    2.39    0.23
  -4  -7 -10    3.20    0.35
   4   7  10    2.97    0.29
   4  -8 -10    0.00    0.10
  -4   8  10    0.15    0.12
   3  -8 -10    0.92    0.15
  -3   8  10    1.25    0.16
  -3   8  10    0.82    0.14
   2  -8 -10    0.10    0.07
   2  -8 -10    0.00    0.05
  -2   8  10    0.08    0.07
  -2   8  10    0.11    0.07
   1  -8 -10   12.34    0.40
   1  -8 -10   12.34    0.38
  -1   8  10   12.22    0.40
  -1   8  10   12.82    0.39
   0  -8 -10    0.26    0.07
   0  -8 -10    0.19    0.06
   0   8  10    0.14    0.07
   0   8  10    0.22    0.06
  -1  -8 -10    0.42    0.09
  -1  -8 -10    0.46    0.08
   1   8  10    0.45    0.08
   1   8  10    0.52    0.11
  -2  -8 -10    1.86    0.17
  -2  -8 -10    1.87    0.17
   2   8  10    1.72    0.17
  -3  -8 -10    0.16    0.08
  -3  -8 -10    0.08    0.08
   3   8  10    0.39    0.12
  -4  -8 -10   -0.06    0.09
  -4  -8 -10   -0.11    0.08
   4   8  10    0.03    0.11
   3  -9 -10    0.02    0.08
  -3   9  10    0.03    0.08
  -3   9  10    0.07    0.09
   2  -9 -10    0.47    0.09
   2  -9 -10    0.42    0.10
  -2   9  10    0.83    0.13
  -2   9  10    0.64    0.12
   1  -9 -10    0.00    0.06
   1  -9 -10    0.08    0.07
  -1   9  10   -0.02    0.05
  -1   9  10    0.01    0.06
   0  -9 -10    2.09    0.14
   0  -9 -10    2.25    0.15
   0   9  10    1.88    0.13
   0   9  10    2.03    0.18
  -1  -9 -10   11.98    0.40
  -1  -9 -10   11.70    0.35
   1   9  10   11.59    0.34
   1   9  10   11.40    0.40
  -2  -9 -10    1.00    0.14
  -2  -9 -10    0.70    0.11
   2   9  10    0.95    0.15
  -3  -9 -10   -0.06    0.07
  -3  -9 -10    0.04    0.08
   3   9  10    0.01    0.09
  -4  -9 -10    1.06    0.18
  -4  -9 -10    0.58    0.14
   4   9  10    0.80    0.18
   3 -10 -10    0.16    0.11
  -3  10  10    0.21    0.10
  -3  10  10    0.12    0.11
   2 -10 -10    1.76    0.20
   2 -10 -10    2.04    0.18
  -2  10  10    2.33    0.20
  -2  10  10    1.77    0.20
   1 -10 -10    0.22    0.08
   1 -10 -10    0.19    0.07
  -1  10  10    0.28    0.09
  -1  10  10    0.29    0.08
   0 -10 -10    0.23    0.07
   0 -10 -10    0.22    0.08
   0  10  10    0.35    0.11
   0  10  10    0.19    0.06
  -1 -10 -10    1.48    0.16
  -1 -10 -10    1.49    0.13
   1  10  10    1.45    0.16
  -2 -10 -10   -0.01    0.06
  -2 -10 -10   -0.03    0.06
   2  10  10    0.05    0.10
  -3 -10 -10    1.69    0.19
  -3 -10 -10    1.53    0.20
   3  10  10    1.61    0.22
   3 -11 -10    1.46    0.20
  -3  11  10    1.42    0.20
  -3  11  10    1.33    0.18
   2 -11 -10    0.04    0.08
  -2  11  10    0.06    0.08
  -2  11  10   -0.06    0.07
   1 -11 -10    0.05    0.07
   1 -11 -10    0.01    0.06
  -1  11  10    0.11    0.08
  -1  11  10   -0.01    0.06
   0 -11 -10    0.02    0.06
   0 -11 -10   -0.02    0.04
   0  11  10    0.07    0.08
  -1 -11 -10    0.11    0.08
   1  11  10    0.35    0.12
  -2 -11 -10    2.11    0.19
  -2 -11 -10    1.90    0.20
   2  11  10    2.08    0.23
  -3 -11 -10    0.08    0.10
  -3 -11 -10    0.04    0.09
   3  11  10    0.02    0.12
   3 -12 -10   -0.02    0.10
  -3  12  10    0.13    0.10
  -3  12  10    0.02    0.10
   2 -12 -10    0.08    0.09
  -2  12  10    0.02    0.09
  -2  12  10   -0.06    0.07
   1 -12 -10    1.92    0.18
   1 -12 -10    1.77    0.19
  -1  12  10    2.35    0.23
  -1  12  10    2.00    0.17
   0 -12 -10    1.18    0.14
   0 -12 -10    1.88    0.18
  -1 -12 -10    0.53    0.12
   1  12  10    0.64    0.14
  -2 -12 -10    0.34    0.11
   2  12  10    0.57    0.15
  -3 -12 -10   -0.09    0.09
  -3 -12 -10   -0.02    0.08
   3  12  10    0.10    0.13
   2 -13 -10    3.25    0.25
  -2  13  10    3.13    0.21
  -2  13  10    3.11    0.28
   1 -13 -10    0.08    0.09
   1 -13 -10    0.28    0.09
  -1  13  10    0.12    0.10
   0 -13 -10    0.29    0.10
   0 -13 -10    0.60    0.12
   0  13  10    0.42    0.12
  -1 -13 -10    0.40    0.11
   1  13  10    0.15    0.11
  -2 -13 -10    0.76    0.14
   2  13  10    1.13    0.15
   2  13  10    0.97    0.18
  -3 -13 -10    0.36    0.21
   3  13  10    0.54    0.14
   3  13  10    0.40    0.23
   2 -14 -10   -0.07    0.10
  -2  14  10    0.10    0.11
   1 -14 -10   -0.12    0.11
   1 -14 -10   -0.04    0.08
  -1  14  10    0.12    0.11
   0 -14 -10    0.00    0.08
   0  14  10   -0.09    0.09
  -1 -14 -10    0.61    0.13
   1  14  10    0.59    0.16
  -2 -14 -10    0.08    0.10
   2  14  10   -0.09    0.11
   1 -15 -10    2.94    0.27
  -1  15  10    2.50    0.27
   0 -15 -10    0.48    0.13
   0  15  10    0.89    0.18
  -1 -15 -10   -0.07    0.08
   1  15  10   -0.01    0.11
   0 -16 -10    0.19    0.11
   1  11 -11    0.39    0.11
   1  11 -11    0.48    0.13
  -1 -11  11    0.21    0.13
   0  11 -11   -0.05    0.08
   0 -11  11   -0.14    0.09
  -1  11 -11    0.91    0.17
   1 -11  11    1.10    0.19
   2  10 -11    2.03    0.21
   2  10 -11    1.86    0.21
  -2 -10  11    1.92    0.24
   1  10 -11    0.49    0.12
   1  10 -11    0.45    0.11
  -1 -10  11    0.30    0.12
   0  10 -11    0.20    0.11
   0 -10  11    0.30    0.12
  -1  10 -11    0.13    0.09
   1 -10  11    0.11    0.10
  -2  10 -11    0.10    0.11
   2 -10  11   -0.02    0.10
   2   9 -11    1.49    0.19
   2   9 -11    0.90    0.15
  -2  -9  11    0.98    0.18
   1   9 -11    0.36    0.10
   1   9 -11    0.19    0.09
  -1  -9  11    0.38    0.12
   0   9 -11    0.31    0.10
   0  -9  11    0.17    0.11
  -1   9 -11    0.02    0.08
   1  -9  11   -0.03    0.08
   1  -9  11    0.01    0.08
  -2   9 -11    1.54    0.19
   2  -9  11    1.28    0.17
   3   8 -11    0.06    0.08
   3   8 -11   -0.05    0.09
  -3  -8  11    0.09    0.11
   2   8 -11    0.16    0.09
   2   8 -11    0.08    0.09
  -2  -8  11    0.23    0.12
   1   8 -11    3.41    0.21
   1   8 -11    3.77    0.22
  -1  -8  11    3.89    0.26
   0   8 -11    0.00    0.04
   0   8 -11    0.06    0.07
   0  -8  11    0.04    0.09
   0  -8  11   -0.04    0.05
  -1   8 -11    0.48    0.12
   1  -8  11    0.29    0.11
   1  -8  11    0.29    0.09
  -2   8 -11    0.03    0.08
   2  -8  11    0.14    0.09
  -3   8 -11    0.00    0.10
   3  -8  11    0.08    0.10
   3   7 -11    0.00    0.08
   3   7 -11    0.02    0.08
  -3  -7  11   -0.01    0.12
   2   7 -11    0.53    0.12
   2   7 -11    0.85    0.13
  -2  -7  11    0.69    0.14
   1   7 -11    2.78    0.19
   1   7 -11    3.42    0.20
  -1  -7  11    3.45    0.24
   0   7 -11    1.00    0.12
   0   7 -11    0.90    0.13
   0  -7  11    0.77    0.11
   0  -7  11    0.59    0.12
  -1   7 -11    0.05    0.08
   1  -7  11    0.08    0.08
   1  -7  11    0.07    0.08
  -2   7 -11    0.36    0.11
   2  -7  11    0.07    0.08
  -3   7 -11    0.77    0.15
   3  -7  11    0.69    0.14
   3   6 -11    0.35    0.10
   3   6 -11    0.55    0.13
  -3  -6  11    0.73    0.16
   2   6 -11   -0.03    0.06
   2   6 -11    0.00    0.06
  -2  -6  11   -0.01    0.09
   1   6 -11    0.05    0.06
   1   6 -11   -0.02    0.06
  -1  -6  11    0.04    0.08
  -1  -6  11    0.01    0.04
   0   6 -11    2.54    0.16
   0   6 -11    2.33    0.17
   0  -6  11    2.52    0.16
   0  -6  11    2.46    0.22
  -1   6 -11   -0.02    0.06
   1  -6  11   -0.12    0.06
   1  -6  11   -0.08    0.06
  -2   6 -11    0.44    0.11
   2  -6  11    0.24    0.09
  -3   6 -11    0.19    0.10
  -3   6 -11    0.05    0.09
   3  -6  11   -0.04    0.09
  -4  -5  11   -0.11    0.18
   3   5 -11    1.15    0.16
  -3  -5  11    1.22    0.19
   2   5 -11    2.85    0.18
   2   5 -11    2.93    0.19
  -2  -5  11    3.20    0.23
  -2  -5  11    3.45    0.18
   1   5 -11    0.00    0.05
   1   5 -11    0.03    0.06
  -1  -5  11    0.03    0.08
  -1  -5  11    0.00    0.05
   0   5 -11    8.49    0.29
   0   5 -11    7.81    0.30
   0  -5  11    7.85    0.29
   0  -5  11    8.46    0.33
  -1   5 -11    0.92    0.13
   1  -5  11    1.07    0.13
   1  -5  11    0.89    0.12
  -2   5 -11   -0.02    0.07
   2  -5  11   -0.03    0.07
  -3   5 -11    0.07    0.09
  -3   5 -11    0.14    0.09
   3  -5  11    0.14    0.10
   4   4 -11   -0.01    0.08
  -4  -4  11    0.12    0.12
   3   4 -11    0.58    0.12
  -3  -4  11    0.33    0.12
   2   4 -11    6.27    0.28
   2   4 -11    5.84    0.24
  -2  -4  11    6.18    0.25
  -2  -4  11    6.11    0.30
   1   4 -11    1.08    0.13
   1   4 -11    1.09    0.12
  -1  -4  11    1.10    0.12
  -1  -4  11    0.99    0.14
   0   4 -11    0.87    0.11
   0   4 -11    0.60    0.10
   0  -4  11    0.68    0.12
   0  -4  11    0.75    0.10
  -1   4 -11    4.95    0.20
  -1   4 -11    4.75    0.23
   1  -4  11    4.36    0.21
   1  -4  11    4.58    0.22
  -2   4 -11   -0.09    0.05
  -2   4 -11   -0.03    0.05
   2  -4  11    0.05    0.07
  -3   4 -11    1.06    0.15
  -3   4 -11    1.12    0.17
   3  -4  11    1.16    0.16
  -4   4 -11    0.07    0.11
  -4   4 -11    0.05    0.11
   4   3 -11    0.07    0.09
  -4  -3  11    0.39    0.14
   3   3 -11    1.29    0.16
  -3  -3  11    1.29    0.18
  -3  -3  11    1.18    0.14
   2   3 -11   10.05    0.32
   2   3 -11    9.98    0.37
  -2  -3  11   10.55    0.41
  -2  -3  11   11.11    0.35
   1   3 -11    9.05    0.32
   1   3 -11    9.42    0.30
  -1  -3  11    9.13    0.35
  -1  -3  11    8.89    0.31
   0   3 -11    0.31    0.07
   0   3 -11    0.36    0.08
   0  -3  11    0.31    0.08
   0  -3  11    0.37    0.08
  -1   3 -11   12.49    0.36
  -1   3 -11   11.71    0.39
   1  -3  11   12.47    0.38
   1  -3  11   13.18    0.40
  -2   3 -11    0.12    0.06
  -2   3 -11    0.00    0.06
   2  -3  11    0.03    0.07
  -3   3 -11    0.24    0.09
  -3   3 -11    0.17    0.09
   3  -3  11    0.09    0.08
  -4   3 -11    0.30    0.12
   4  -3  11    0.21    0.11
   4   2 -11    0.30    0.10
  -4  -2  11    0.15    0.12
   3   2 -11    0.00    0.07
  -3  -2  11    0.08    0.07
  -3  -2  11    0.08    0.11
   2   2 -11    2.22    0.16
   2   2 -11    2.43    0.13
  -2  -2  11    2.16    0.20
  -2  -2  11    1.87    0.16
   1   2 -11   13.24    0.37
   1   2 -11   13.31    0.40
  -1  -2  11   12.92    0.42
  -1  -2  11   13.04    0.39
   0   2 -11    1.83    0.12
   0   2 -11    1.68    0.12
   0  -2  11    1.48    0.13
   0  -2  11    1.86    0.14
  -1   2 -11    1.25    0.12
  -1   2 -11    1.87    0.14
   1  -2  11    1.65    0.18
   1  -2  11    1.82    0.13
   1  -2  11    1.79    0.15
  -2   2 -11   10.44    0.37
   2  -2  11   10.38    0.36
  -3   2 -11    0.14    0.09
   3  -2  11    0.10    0.07
  -4   2 -11   -0.04    0.08
   4  -2  11   -0.06    0.09
   4  -2  11   -0.05    0.08
   4   1 -11    1.30    0.17
  -4  -1  11    1.87    0.24
  -4  -1  11    1.27    0.17
   3   1 -11    4.08    0.22
  -3  -1  11    3.99    0.22
  -3  -1  11    3.95    0.26
   2   1 -11    0.91    0.12
  -2  -1  11    0.80    0.14
  -2  -1  11    0.92    0.12
   1   1 -11    9.86    0.33
   1   1 -11    9.34    0.29
  -1  -1  11   10.78    0.33
  -1  -1  11    9.35    0.34
   0   1 -11    8.05    0.27
   0   1 -11    8.60    0.28
   0  -1  11    8.16    0.28
   0  -1  11    8.48    0.29
  -1   1 -11    0.04    0.05
  -1   1 -11    0.04    0.04
   1  -1  11   -0.01    0.04
   1  -1  11    0.02    0.05
   1  -1  11    0.05    0.06
  -2   1 -11    3.07    0.19
   2  -1  11    3.11    0.18
   2  -1  11    3.09    0.18
  -3   1 -11    0.08    0.07
   3  -1  11    0.10    0.08
   3  -1  11    0.06    0.08
  -4   1 -11   -0.04    0.08
   4  -1  11   -0.04    0.09
   4  -1  11    0.15    0.10
   4   0 -11    0.08    0.08
  -4   0  11    0.02    0.10
  -4   0  11   -0.01    0.08
   3   0 -11    0.00    0.05
  -3   0  11    0.02    0.07
  -3   0  11    0.15    0.10
   2   0 -11    0.50    0.10
  -2   0  11    0.48    0.11
  -2   0  11    0.51    0.10
   1   0 -11   -0.05    0.03
   1   0 -11   -0.02    0.03
  -1   0  11    0.02    0.05
  -1   0  11    0.02    0.06
   0   0 -11   21.12    0.55
   0   0 -11   21.55    0.53
   0   0  11   21.76    0.55
   0   0  11   20.55    0.54
  -1   0 -11    2.31    0.13
  -1   0 -11    1.83    0.13
   1   0  11    2.03    0.15
   1   0  11    2.08    0.12
   1   0  11    2.05    0.13
  -2   0 -11    0.09    0.07
  -2   0 -11    0.12    0.05
   2   0  11   -0.01    0.06
   2   0  11    0.05    0.07
  -3   0 -11    0.62    0.12
   3   0  11    0.49    0.12
   3   0  11    0.25    0.09
  -4   0 -11    0.20    0.10
   4   0  11    0.34    0.13
   4   0  11    0.52    0.13
   4  -1 -11    0.50    0.12
   4  -1 -11    0.48    0.13
  -4   1  11    0.44    0.11
   3  -1 -11    0.13    0.07
  -3   1  11    0.27    0.12
  -3   1  11    0.19    0.08
   2  -1 -11    1.13    0.13
  -2   1  11    0.86    0.12
  -2   1  11    0.82    0.13
   1  -1 -11    0.03    0.03
   1  -1 -11    0.07    0.05
  -1   1  11    0.02    0.06
  -1   1  11    0.00    0.05
   0  -1 -11    4.22    0.18
   0  -1 -11    4.30    0.17
   0   1  11    3.97    0.18
   0   1  11    4.17    0.15
   0   1  11    4.28    0.19
  -1  -1 -11   12.37    0.37
  -1  -1 -11   12.30    0.37
   1   1  11   13.25    0.39
   1   1  11   13.19    0.37
   1   1  11   13.53    0.35
  -2  -1 -11    3.55    0.17
  -2  -1 -11    3.43    0.19
   2   1  11    3.71    0.20
   2   1  11    3.73    0.20
  -3  -1 -11    1.87    0.19
   3   1  11    1.99    0.20
   3   1  11    1.61    0.16
  -4  -1 -11   -0.10    0.07
   4   1  11   -0.03    0.08
   4   1  11   -0.02    0.09
   4  -2 -11    0.01    0.08
   4  -2 -11    0.05    0.10
  -4   2  11   -0.09    0.09
   3  -2 -11    0.02    0.05
  -3   2  11   -0.02    0.07
  -3   2  11   -0.03    0.08
   2  -2 -11    0.29    0.07
  -2   2  11    0.13    0.07
  -2   2  11    0.28    0.09
   1  -2 -11    0.05    0.03
   1  -2 -11    0.00    0.04
  -1   2  11    0.01    0.05
  -1   2  11    0.00    0.04
   0  -2 -11    0.57    0.07
   0  -2 -11    0.68    0.09
   0   2  11    0.80    0.08
   0   2  11    0.50    0.08
   0   2  11    0.49    0.08
  -1  -2 -11   32.80    0.76
  -1  -2 -11   32.60    0.76
   1   2  11   33.52    0.78
   1   2  11   29.16    0.75
  -2  -2 -11   34.07    0.84
  -2  -2 -11   33.33    0.81
   2   2  11   34.35    0.83
   2   2  11   34.74    0.86
  -3  -2 -11    2.15    0.20
   3   2  11    1.84    0.18
   3   2  11    1.93    0.20
  -4  -2 -11    0.44    0.13
   4   2  11    0.40    0.11
   4   2  11    0.58    0.15
   4  -3 -11    0.68    0.14
   4  -3 -11    0.68    0.16
  -4   3  11    0.71    0.14
   3  -3 -11    0.52    0.10
   3  -3 -11    0.68    0.13
  -3   3  11    0.80    0.13
   2  -3 -11    1.77    0.13
  -2   3  11    2.06    0.17
  -2   3  11    1.93    0.18
   1  -3 -11   -0.04    0.04
  -1   3  11    0.05    0.04
  -1   3  11   -0.05    0.05
  -1   3  11    0.05    0.04
   0  -3 -11    1.21    0.12
   0  -3 -11    1.18    0.10
   0   3  11    1.11    0.11
   0   3  11    1.09    0.10
   0   3  11    1.20    0.12
  -1  -3 -11   18.84    0.51
  -1  -3 -11   18.62    0.50
   1   3  11   19.23    0.51
   1   3  11   19.24    0.51
  -2  -3 -11    1.15    0.12
  -2  -3 -11    0.98    0.12
   2   3  11    1.24    0.15
   2   3  11    1.06    0.12
  -3  -3 -11    0.55    0.12
   3   3  11    0.63    0.13
   3   3  11    0.59    0.11
  -4  -3 -11   -0.01    0.08
   4   3  11    0.03    0.11
   4   3  11    0.00    0.09
   4  -4 -11    0.33    0.13
  -4   4  11    0.35    0.12
   3  -4 -11    0.37    0.11
   3  -4 -11    0.31    0.08
  -3   4  11    0.31    0.11
   2  -4 -11    0.07    0.07
   2  -4 -11    0.09    0.06
  -2   4  11    0.03    0.06
   1  -4 -11    0.13    0.06
   1  -4 -11    0.09    0.06
  -1   4  11    0.11    0.06
  -1   4  11    0.18    0.05
   0  -4 -11   10.18    0.32
   0  -4 -11    9.69    0.30
   0  -4 -11    9.48    0.27
   0   4  11    9.86    0.31
   0   4  11    9.66    0.30
  -1  -4 -11   14.62    0.40
  -1  -4 -11   13.90    0.41
   1   4  11   15.00    0.42
   1   4  11   14.24    0.41
  -2  -4 -11   22.55    0.60
  -2  -4 -11   23.36    0.62
   2   4  11   23.86    0.61
   2   4  11   23.26    0.64
  -3  -4 -11    6.11    0.29
  -3  -4 -11    5.87    0.25
   3   4  11    6.14    0.31
   3   4  11    6.12    0.27
  -4  -4 -11    0.23    0.11
   4   4  11    0.37    0.13
   4   4  11    0.47    0.12
   4  -5 -11    0.67    0.16
  -4   5  11    0.39    0.12
   3  -5 -11    0.88    0.14
   3  -5 -11    1.09    0.14
  -3   5  11    0.95    0.14
   2  -5 -11    0.91    0.12
   2  -5 -11    0.88    0.13
  -2   5  11    0.94    0.11
  -2   5  11    0.91    0.13
   1  -5 -11    2.81    0.16
   1  -5 -11    2.63    0.16
  -1   5  11    2.90    0.15
  -1   5  11    2.39    0.16
   0  -5 -11    1.24    0.10
   0  -5 -11    1.13    0.12
   0  -5 -11    1.19    0.08
   0   5  11    1.39    0.12
   0   5  11    1.00    0.11
  -1  -5 -11    1.82    0.13
  -1  -5 -11    1.81    0.12
   1   5  11    1.91    0.13
   1   5  11    1.81    0.14
  -2  -5 -11    3.60    0.19
  -2  -5 -11    3.95    0.20
   2   5  11    3.79    0.22
   2   5  11    3.79    0.19
  -3  -5 -11    2.78    0.20
  -3  -5 -11    3.30    0.19
   3   5  11    3.33    0.20
   3   5  11    3.42    0.24
  -4  -5 -11    0.78    0.15
   4   5  11    0.92    0.18
   4  -6 -11    0.20    0.12
  -4   6  11    0.21    0.11
   3  -6 -11    0.13    0.09
   3  -6 -11    0.04    0.07
  -3   6  11    0.07    0.07
   2  -6 -11   -0.10    0.06
   2  -6 -11   -0.01    0.05
  -2   6  11   -0.02    0.05
  -2   6  11    0.00    0.05
   1  -6 -11    0.16    0.07
   1  -6 -11    0.09    0.05
  -1   6  11    0.02    0.05
  -1   6  11    0.08    0.07
   0  -6 -11   13.31    0.38
   0  -6 -11   13.09    0.40
   0   6  11   13.72    0.40
   0   6  11   14.05    0.40
  -1  -6 -11   14.18    0.42
  -1  -6 -11   14.21    0.39
   1   6  11   13.26    0.42
   1   6  11   13.87    0.40
  -2  -6 -11    0.09    0.06
  -2  -6 -11    0.12    0.06
   2   6  11    0.15    0.08
   2   6  11    0.16    0.07
  -3  -6 -11    2.72    0.20
  -3  -6 -11    2.86    0.19
   3   6  11    2.91    0.23
   3   6  11    2.84    0.18
  -4  -6 -11    1.19    0.18
   4   6  11    0.97    0.18
   4  -7 -11    0.34    0.13
  -4   7  11    0.54    0.14
   3  -7 -11    0.47    0.13
   3  -7 -11    0.29    0.08
  -3   7  11    0.26    0.11
  -3   7  11    0.39    0.11
   2  -7 -11    4.31    0.25
   2  -7 -11    4.54    0.22
  -2   7  11    5.03    0.25
  -2   7  11    4.77    0.23
   1  -7 -11    0.82    0.12
   1  -7 -11    0.57    0.10
  -1   7  11    0.61    0.10
  -1   7  11    0.78    0.11
   0  -7 -11   13.01    0.38
   0  -7 -11   13.29    0.41
   0   7  11   13.03    0.39
   0   7  11   13.36    0.40
  -1  -7 -11    7.30    0.28
  -1  -7 -11    6.93    0.24
   1   7  11    7.03    0.29
   1   7  11    6.67    0.25
  -2  -7 -11    0.23    0.08
  -2  -7 -11    0.21    0.08
   2   7  11    0.16    0.09
   2   7  11    0.22    0.07
  -3  -7 -11    3.83    0.23
  -3  -7 -11    3.69    0.22
   3   7  11    3.88    0.26
  -4  -7 -11    0.80    0.16
   4   7  11    1.21    0.20
   3  -8 -11    0.47    0.13
  -3   8  11    0.22    0.09
  -3   8  11    0.47    0.12
   2  -8 -11    0.24    0.08
   2  -8 -11    0.13    0.09
  -2   8  11    0.29    0.09
  -2   8  11    0.25    0.09
   1  -8 -11    3.00    0.19
   1  -8 -11    2.69    0.16
  -1   8  11    2.91    0.17
  -1   8  11    2.70    0.18
   0  -8 -11    0.07    0.06
   0  -8 -11    0.01    0.05
   0   8  11    0.00    0.05
   0   8  11    0.07    0.07
  -1  -8 -11    1.90    0.15
  -1  -8 -11    1.52    0.15
   1   8  11    1.74    0.17
   1   8  11    1.72    0.13
  -2  -8 -11    1.78    0.16
  -2  -8 -11    1.86    0.17
   2   8  11    1.63    0.16
   2   8  11    2.01    0.19
  -3  -8 -11    0.03    0.08
  -3  -8 -11    0.12    0.08
   3   8  11    0.09    0.11
  -4  -8 -11    0.71    0.15
  -4  -8 -11    0.62    0.15
   4   8  11    0.73    0.17
   3  -9 -11    0.02    0.09
  -3   9  11    0.01    0.08
  -3   9  11    0.10    0.09
   2  -9 -11    0.13    0.07
   2  -9 -11    0.02    0.08
  -2   9  11    0.03    0.07
  -2   9  11    0.10    0.08
   1  -9 -11    1.28    0.14
   1  -9 -11    1.14    0.14
  -1   9  11    1.32    0.15
  -1   9  11    1.64    0.16
   0  -9 -11    0.59    0.10
   0  -9 -11    0.85    0.11
   0   9  11    0.79    0.10
   0   9  11    0.85    0.13
  -1  -9 -11    4.82    0.24
  -1  -9 -11    4.68    0.20
   1   9  11    4.77    0.25
   1   9  11    4.29    0.19
  -2  -9 -11    3.17    0.19
  -2  -9 -11    3.02    0.20
   2   9  11    3.27    0.23
  -3  -9 -11    1.88    0.20
  -3  -9 -11    2.11    0.21
   3   9  11    1.78    0.21
  -4  -9 -11    0.56    0.14
   3 -10 -11    0.10    0.11
  -3  10  11   -0.02    0.09
  -3  10  11    0.02    0.09
   2 -10 -11    0.24    0.08
   2 -10 -11    0.05    0.09
  -2  10  11    0.30    0.11
  -2  10  11    0.12    0.09
   1 -10 -11    0.13    0.08
   1 -10 -11    0.15    0.07
  -1  10  11    0.28    0.08
  -1  10  11    0.18    0.09
   0 -10 -11    0.38    0.08
   0 -10 -11    0.33    0.09
   0  10  11    0.25    0.10
   0  10  11    0.29    0.07
  -1 -10 -11    0.62    0.12
   1  10  11    0.47    0.12
  -2 -10 -11    0.18    0.09
  -2 -10 -11    0.32    0.09
   2  10  11    0.14    0.11
  -3 -10 -11    0.84    0.14
  -3 -10 -11    0.64    0.14
   3  10  11    0.65    0.16
   3 -11 -11    0.86    0.18
  -3  11  11    0.47    0.12
  -3  11  11    0.84    0.16
   2 -11 -11    0.00    0.08
  -2  11  11    0.06    0.09
  -2  11  11   -0.02    0.08
   1 -11 -11    1.82    0.19
   1 -11 -11    1.74    0.17
  -1  11  11    1.68    0.16
  -1  11  11    1.81    0.20
   0 -11 -11    0.66    0.11
   0 -11 -11    0.29    0.09
   0  11  11    0.26    0.10
  -1 -11 -11   -0.03    0.06
   1  11  11   -0.04    0.08
  -2 -11 -11    4.28    0.25
  -2 -11 -11    4.11    0.22
   2  11  11    4.41    0.29
  -3 -11 -11    1.94    0.21
  -3 -11 -11    1.60    0.20
   3  11  11    1.88    0.23
  -3  12  11    0.23    0.12
   2 -12 -11    0.05    0.10
  -2  12  11    0.02    0.08
  -2  12  11    0.08    0.09
   1 -12 -11    1.50    0.18
   1 -12 -11    1.08    0.14
  -1  12  11    1.30    0.15
  -1  12  11    1.67    0.20
   0 -12 -11    0.00    0.07
   0  12  11   -0.08    0.08
  -1 -12 -11    0.70    0.13
   1  12  11    0.44    0.13
  -2 -12 -11    0.05    0.09
   2  12  11   -0.08    0.10
  -3 -12 -11    0.03    0.10
  -3 -12 -11   -0.02    0.08
   3  12  11   -0.02    0.12
   2 -13 -11    0.25    0.11
  -2  13  11    0.17    0.11
  -2  13  11    0.19    0.10
   1 -13 -11    0.03    0.09
   1 -13 -11    0.23    0.10
  -1  13  11    0.20    0.11
   0 -13 -11    0.03    0.08
   0  13  11    0.06    0.09
  -1 -13 -11    0.20    0.10
   1  13  11    0.25    0.13
  -2 -13 -11    0.04    0.08
   2  13  11    0.03    0.11
   2 -14 -11   -0.06    0.10
  -2  14  11    0.11    0.12
   1 -14 -11    0.11    0.09
   1 -14 -11    0.00    0.09
  -1  14  11    0.08    0.10
   0 -14 -11   -0.02    0.08
   0  14  11   -0.03    0.10
  -1 -14 -11    0.04    0.08
   1  14  11   -0.04    0.11
  -2 -14 -11    0.60    0.14
   2  14  11    0.45    0.16
   1 -15 -11    0.12    0.11
  -1  15  11    0.13    0.12
   0 -15 -11    0.03    0.10
   0  15  11    0.00    0.11
  -1 -15 -11    0.08    0.10
   1  15  11   -0.16    0.10
   0  11 -12   -0.06    0.16
   0 -11  12   -0.06    0.11
   1  10 -12    0.28    0.11
   1  10 -12    0.16    0.09
  -1 -10  12    0.06    0.12
   0  10 -12    0.04    0.09
   0 -10  12    0.03    0.10
  -1  10 -12    1.10    0.17
   1 -10  12    0.97    0.17
   2   9 -12    0.16    0.11
   2   9 -12    0.30    0.12
  -2  -9  12    0.12    0.11
   1   9 -12    0.52    0.12
   1   9 -12    0.42    0.12
  -1  -9  12    0.49    0.15
   0   9 -12    0.12    0.09
   0  -9  12    0.18    0.10
  -1   9 -12    0.11    0.09
   1  -9  12    0.14    0.11
   1  -9  12    0.10    0.14
  -2   9 -12    0.07    0.10
   2  -9  12   -0.05    0.10
   2   8 -12    1.98    0.21
   2   8 -12    1.67    0.19
  -2  -8  12    1.70    0.22
   1   8 -12    0.10    0.08
   1   8 -12    0.08    0.08
  -1  -8  12    0.12    0.11
   0   8 -12    0.58    0.12
   0  -8  12    0.66    0.14
  -1   8 -12    0.30    0.11
   1  -8  12    0.21    0.11
   1  -8  12    0.19    0.10
  -2   8 -12    0.81    0.15
   2  -8  12    0.82    0.15
   3   7 -12    0.54    0.14
  -3  -7  12    0.55    0.17
   2   7 -12   -0.02    0.08
   2   7 -12   -0.05    0.07
  -2  -7  12   -0.03    0.09
   1   7 -12    0.00    0.07
   1   7 -12   -0.06    0.06
  -1  -7  12   -0.04    0.08
   0   7 -12    0.16    0.08
   0   7 -12    0.26    0.08
   0  -7  12    0.08    0.09
   0  -7  12    0.21    0.08
  -1   7 -12   -0.01    0.07
   1  -7  12    0.01    0.08
   1  -7  12   -0.02    0.07
  -2   7 -12    0.08    0.09
   2  -7  12    0.07    0.08
  -3   7 -12    0.33    0.14
   3  -7  12    0.13    0.12
   3   6 -12    1.89    0.22
  -3  -6  12    2.33    0.27
   2   6 -12    0.47    0.10
   2   6 -12    0.35    0.11
  -2  -6  12    0.10    0.10
   1   6 -12    3.28    0.20
   1   6 -12    4.10    0.22
  -1  -6  12    3.70    0.25
  -1  -6  12    3.80    0.20
   0   6 -12    0.15    0.07
   0   6 -12   -0.03    0.06
   0  -6  12    0.18    0.08
   0  -6  12    0.07    0.08
  -1   6 -12    1.87    0.19
   1  -6  12    1.95    0.18
   1  -6  12    1.71    0.18
  -2   6 -12   -0.10    0.07
   2  -6  12    0.04    0.08
  -3   6 -12    0.04    0.09
   3  -6  12   -0.10    0.10
   3   5 -12    0.15    0.09
  -3  -5  12    0.20    0.13
   2   5 -12    0.00    0.07
   2   5 -12    0.14    0.07
  -2  -5  12   -0.03    0.06
  -2  -5  12    0.08    0.10
   1   5 -12    0.30    0.08
   1   5 -12    0.43    0.09
  -1  -5  12    0.24    0.08
  -1  -5  12    0.32    0.11
   0   5 -12    0.20    0.08
   0   5 -12    0.20    0.07
   0  -5  12    0.28    0.09
   0  -5  12    0.28    0.08
  -1   5 -12    0.36    0.09
   1  -5  12    0.40    0.10
   1  -5  12    0.34    0.09
  -2   5 -12   -0.02    0.07
   2  -5  12    0.07    0.08
  -3   5 -12   -0.06    0.08
   3  -5  12   -0.01    0.09
   3   4 -12    2.51    0.24
  -3  -4  12    2.36    0.24
   2   4 -12    6.99    0.27
   2   4 -12    6.69    0.30
  -2  -4  12    7.33    0.35
  -2  -4  12    7.15    0.29
   1   4 -12    2.57    0.17
   1   4 -12    2.77    0.16
  -1  -4  12    2.48    0.19
  -1  -4  12    2.62    0.17
   0   4 -12    1.54    0.14
   0   4 -12    1.79    0.16
   0  -4  12    1.24    0.14
   0  -4  12    1.67    0.15
  -1   4 -12   -0.06    0.04
  -1   4 -12   -0.02    0.06
   1  -4  12    0.06    0.07
   1  -4  12    0.06    0.07
  -2   4 -12    2.65    0.22
   2  -4  12    2.16    0.19
  -3   4 -12    0.10    0.08
  -3   4 -12    0.21    0.10
   3  -4  12    0.09    0.10
   4   3 -12    0.03    0.09
  -4  -3  12    0.24    0.17
   3   3 -12    0.05    0.07
  -3  -3  12    0.11    0.08
  -3  -3  12    0.02    0.10
   2   3 -12    0.50    0.11
   2   3 -12    0.56    0.09
  -2  -3  12    0.70    0.14
  -2  -3  12    0.88    0.12
   1   3 -12    0.06    0.06
   1   3 -12    0.03    0.05
  -1  -3  12    0.13    0.08
  -1  -3  12   -0.01    0.06
   0   3 -12    0.19    0.06
   0   3 -12    0.36    0.08
   0  -3  12    0.20    0.07
   0  -3  12    0.27    0.08
  -1   3 -12    0.40    0.07
  -1   3 -12    0.37    0.09
   1  -3  12    0.27    0.09
   1  -3  12    0.31    0.08
  -2   3 -12    0.08    0.08
   2  -3  12    0.06    0.08
  -3   3 -12    0.31    0.10
   3  -3  12    0.20    0.10
   4   2 -12    0.17    0.10
  -4  -2  12    0.30    0.15
   3   2 -12    0.18    0.09
  -3  -2  12   -0.07    0.08
  -3  -2  12    0.05    0.07
   2   2 -12    3.84    0.22
  -2  -2  12    4.06    0.21
  -2  -2  12    4.05    0.25
   1   2 -12   25.37    0.67
   1   2 -12   25.48    0.63
  -1  -2  12   25.21    0.69
  -1  -2  12   25.19    0.66
   0   2 -12   13.34    0.39
   0   2 -12   13.63    0.40
   0  -2  12   12.59    0.40
   0  -2  12   13.52    0.42
  -1   2 -12    0.30    0.09
   1  -2  12    0.59    0.11
   1  -2  12    0.43    0.09
  -2   2 -12    1.15    0.15
   2  -2  12    1.41    0.15
   2  -2  12    1.29    0.15
  -3   2 -12    0.34    0.10
   3  -2  12    0.65    0.13
   3  -2  12    0.59    0.12
  -4   2 -12   -0.08    0.10
   4  -2  12    0.17    0.13
   4  -2  12   -0.06    0.09
   4   1 -12    0.47    0.13
  -4  -1  12    0.81    0.18
  -4  -1  12    0.63    0.13
   3   1 -12    2.10    0.20
  -3  -1  12    2.36    0.21
  -3  -1  12    2.11    0.23
   2   1 -12    0.07    0.07
  -2  -1  12    0.17    0.08
  -2  -1  12    0.03    0.08
   1   1 -12    0.07    0.05
   1   1 -12   -0.02    0.05
  -1  -1  12    0.06    0.07
  -1  -1  12   -0.03    0.05
   0   1 -12    0.26    0.07
   0   1 -12    0.30    0.07
   0  -1  12    0.36    0.08
   0  -1  12    0.24    0.08
  -1   1 -12    0.51    0.09
  -1   1 -12    0.61    0.09
   1  -1  12    0.52    0.10
   1  -1  12    0.51    0.09
  -2   1 -12    0.10    0.07
   2  -1  12    0.05    0.05
   2  -1  12    0.06    0.07
  -3   1 -12    0.02    0.07
   3  -1  12    0.02    0.08
   3  -1  12   -0.01    0.08
  -4   1 -12   -0.01    0.09
   4  -1  12   -0.04    0.08
   4  -1  12    0.07    0.11
   4   0 -12    0.35    0.11
  -4   0  12    0.43    0.15
  -4   0  12    0.33    0.11
   3   0 -12    0.15    0.08
  -3   0  12    0.25    0.09
  -3   0  12    0.29    0.12
   2   0 -12   -0.08    0.04
  -2   0  12   -0.12    0.05
  -2   0  12    0.07    0.07
   1   0 -12    6.83    0.23
   1   0 -12    6.57    0.26
  -1   0  12    6.67    0.26
  -1   0  12    6.95    0.28
   0   0 -12   39.44    0.90
   0   0 -12   39.35    0.93
   0   0  12   38.60    0.92
   0   0  12   39.41    0.92
  -1   0 -12   29.63    0.73
  -1   0 -12   29.20    0.72
   1   0  12   29.96    0.75
   1   0  12   29.59    0.71
  -2   0 -12    0.39    0.08
  -2   0 -12    0.27    0.09
   2   0  12    0.35    0.09
   2   0  12    0.28    0.09
  -3   0 -12    0.06    0.08
   3   0  12    0.04    0.08
   3   0  12   -0.15    0.05
  -4   0 -12    0.06    0.09
   4   0  12    0.17    0.10
   4   0  12    0.15    0.12
   4  -1 -12    2.25    0.22
   4  -1 -12    3.07    0.30
  -4   1  12    2.00    0.21
   3  -1 -12    0.91    0.14
  -3   1  12    1.05    0.17
  -3   1  12    1.09    0.15
   2  -1 -12    2.12    0.15
  -2   1  12    2.41    0.17
  -2   1  12    2.31    0.18
   1  -1 -12    3.17    0.17
   1  -1 -12    3.10    0.13
  -1   1  12    3.17    0.19
  -1   1  12    2.81    0.16
   0  -1 -12    3.45    0.17
   0  -1 -12    3.84    0.17
   0   1  12    3.61    0.19
   0   1  12    3.18    0.17
  -1  -1 -12    1.32    0.13
  -1  -1 -12    1.26    0.13
   1   1  12    1.25    0.12
   1   1  12    1.13    0.13
  -2  -1 -12    0.01    0.04
  -2  -1 -12   -0.01    0.05
   2   1  12   -0.03    0.06
   2   1  12    0.07    0.07
  -3  -1 -12    1.53    0.18
   3   1  12    1.19    0.16
   3   1  12    1.76    0.18
  -4  -1 -12   -0.03    0.08
   4   1  12    0.03    0.11
   4   1  12    0.03    0.10
   4  -2 -12   -0.07    0.10
   4  -2 -12    0.12    0.09
  -4   2  12    0.06    0.09
   3  -2 -12    2.57    0.17
  -3   2  12    2.80    0.24
  -3   2  12    2.40    0.24
   2  -2 -12    0.27    0.08
  -2   2  12    0.27    0.09
  -2   2  12    0.16    0.08
   1  -2 -12    0.09    0.05
  -1   2  12    0.08    0.06
  -1   2  12    0.00    0.05
   0  -2 -12    9.20    0.31
   0  -2 -12    9.08    0.28
   0   2  12    9.34    0.30
   0   2  12    9.27    0.31
   0   2  12    9.08    0.27
  -1  -2 -12   10.76    0.35
  -1  -2 -12   11.58    0.35
   1   2  12   11.22    0.34
   1   2  12   11.64    0.37
  -2  -2 -12    2.20    0.14
  -2  -2 -12    1.88    0.17
   2   2  12    1.96    0.17
   2   2  12    1.92    0.17
  -3  -2 -12    0.53    0.12
   3   2  12    0.45    0.12
   3   2  12    0.31    0.10
  -4  -2 -12    0.16    0.11
   4   2  12    0.22    0.11
   4   2  12    0.15    0.12
   4  -3 -12    0.23    0.12
   4  -3 -12    0.41    0.12
  -4   3  12    0.35    0.12
   3  -3 -12    0.83    0.12
   3  -3 -12    1.11    0.17
  -3   3  12    1.14    0.16
   2  -3 -12    1.14    0.13
  -2   3  12    1.24    0.16
  -2   3  12    1.16    0.15
   1  -3 -12    7.23    0.27
  -1   3  12    7.04    0.28
  -1   3  12    7.19    0.27
   0  -3 -12    0.20    0.05
   0  -3 -12    0.18    0.06
   0   3  12    0.14    0.06
   0   3  12    0.15    0.06
   0   3  12    0.08    0.06
  -1  -3 -12    0.47    0.09
  -1  -3 -12    0.64    0.09
   1   3  12    0.55    0.09
  -2  -3 -12    0.26    0.08
  -2  -3 -12    0.36    0.08
   2   3  12    0.13    0.07
   2   3  12    0.35    0.09
  -3  -3 -12    0.00    0.07
   3   3  12    0.12    0.08
   3   3  12   -0.04    0.08
  -4  -3 -12    0.24    0.12
   4   3  12    0.29    0.14
   4   3  12    0.31    0.12
   4  -4 -12    0.06    0.10
  -4   4  12   -0.07    0.08
   3  -4 -12    0.01    0.07
   3  -4 -12    0.03    0.07
  -3   4  12   -0.03    0.07
   2  -4 -12   10.20    0.39
   2  -4 -12    9.84    0.34
  -2   4  12    9.68    0.35
   1  -4 -12    0.22    0.08
   1  -4 -12    0.23    0.07
  -1   4  12    0.28    0.06
  -1   4  12    0.17    0.07
   0  -4 -12    7.46    0.23
   0  -4 -12    7.72    0.26
   0  -4 -12    7.37    0.27
   0   4  12    7.51    0.26
   0   4  12    7.52    0.27
  -1  -4 -12    2.62    0.15
  -1  -4 -12    2.28    0.15
   1   4  12    2.35    0.15
   1   4  12    2.58    0.16
  -2  -4 -12    4.48    0.23
  -2  -4 -12    4.33    0.21
   2   4  12    4.45    0.22
   2   4  12    4.71    0.24
  -3  -4 -12    2.11    0.21
  -3  -4 -12    2.12    0.16
   3   4  12    1.89    0.18
   3   4  12    2.06    0.22
  -4  -4 -12    0.21    0.11
   4   4  12    0.26    0.12
   4   4  12    0.26    0.13
   4  -5 -12   -0.02    0.10
  -4   5  12    0.04    0.10
   3  -5 -12    0.46    0.13
   3  -5 -12    0.64    0.11
  -3   5  12    0.66    0.13
   2  -5 -12    2.70    0.23
   2  -5 -12    2.38    0.17
  -2   5  12    2.67    0.19
   1  -5 -12   12.14    0.39
   1  -5 -12   12.72    0.40
  -1   5  12   12.59    0.40
  -1   5  12   11.52    0.36
   0  -5 -12   35.05    0.83
   0  -5 -12   35.17    0.86
   0   5  12   35.84    0.85
  -1  -5 -12    0.67    0.09
  -1  -5 -12    0.55    0.10
   1   5  12    0.64    0.10
   1   5  12    0.59    0.10
  -2  -5 -12    1.67    0.17
  -2  -5 -12    2.30    0.16
   2   5  12    1.94    0.17
   2   5  12    1.78    0.17
  -3  -5 -12    0.49    0.11
  -3  -5 -12    0.38    0.10
   3   5  12    0.27    0.11
   3   5  12    0.38    0.11
  -4  -5 -12   -0.06    0.09
   4   5  12    0.08    0.12
   4  -6 -12    0.06    0.11
  -4   6  12    0.03    0.12
   3  -6 -12    0.10    0.10
   3  -6 -12    0.04    0.06
  -3   6  12    0.04    0.08
   2  -6 -12    0.04    0.07
   2  -6 -12    0.05    0.06
  -2   6  12   -0.07    0.06
   1  -6 -12   27.61    0.72
   1  -6 -12   28.90    0.74
  -1   6  12   28.10    0.70
  -1   6  12   28.46    0.73
   0  -6 -12   19.42    0.51
   0  -6 -12   19.04    0.54
   0   6  12   19.74    0.53
   0   6  12   19.60    0.53
  -1  -6 -12    3.09    0.18
  -1  -6 -12    3.25    0.16
   1   6  12    2.96    0.18
   1   6  12    2.78    0.17
  -2  -6 -12    0.94    0.13
  -2  -6 -12    0.76    0.12
   2   6  12    0.83    0.14
   2   6  12    0.79    0.11
  -3  -6 -12    2.55    0.22
  -3  -6 -12    2.89    0.20
   3   6  12    2.90    0.20
   3   6  12    3.15    0.24
  -4  -6 -12    0.63    0.15
   4   6  12    0.94    0.18
   3  -7 -12    0.95    0.14
   3  -7 -12    1.05    0.17
  -3   7  12    0.78    0.14
   2  -7 -12    0.88    0.14
   2  -7 -12    0.98    0.13
  -2   7  12    0.97    0.14
   1  -7 -12    9.38    0.34
   1  -7 -12    9.74    0.35
  -1   7  12    9.80    0.34
  -1   7  12    9.34    0.33
   0  -7 -12    1.41    0.13
   0  -7 -12    1.36    0.14
   0   7  12    1.60    0.15
   0   7  12    1.62    0.14
  -1  -7 -12   12.53    0.41
  -1  -7 -12   12.68    0.38
   1   7  12   12.94    0.39
   1   7  12   13.07    0.42
  -2  -7 -12    1.00    0.13
  -2  -7 -12    1.29    0.15
   2   7  12    0.67    0.10
   2   7  12    0.94    0.14
  -3  -7 -12    0.47    0.12
  -3  -7 -12    0.32    0.10
   3   7  12    0.41    0.13
  -4  -7 -12    0.57    0.15
   4   7  12    0.54    0.16
   3  -8 -12    0.12    0.10
  -3   8  12    0.09    0.09
   2  -8 -12    0.34    0.11
   2  -8 -12    0.23    0.08
  -2   8  12    0.35    0.10
  -2   8  12    0.34    0.10
   1  -8 -12    1.05    0.13
   1  -8 -12    0.89    0.13
  -1   8  12    0.86    0.12
  -1   8  12    0.85    0.12
   0  -8 -12    9.38    0.31
   0  -8 -12    8.20    0.32
   0   8  12    9.09    0.34
   0   8  12    9.22    0.31
  -1  -8 -12    0.05    0.05
  -1  -8 -12    0.02    0.06
   1   8  12    0.05    0.06
   1   8  12   -0.04    0.07
  -2  -8 -12    0.29    0.09
  -2  -8 -12    0.23    0.09
   2   8  12    0.26    0.08
   2   8  12    0.17    0.10
  -3  -8 -12    0.59    0.13
  -3  -8 -12    0.35    0.11
   3   8  12    0.55    0.14
   3  -9 -12    0.15    0.11
  -3   9  12    0.07    0.09
   2  -9 -12    3.68    0.23
   2  -9 -12    3.43    0.20
  -2   9  12    3.54    0.22
  -2   9  12    3.39    0.21
   1  -9 -12    0.13    0.07
   1  -9 -12    0.04    0.06
  -1   9  12   -0.06    0.06
  -1   9  12   -0.05    0.05
   0  -9 -12    0.73    0.12
   0   9  12    0.58    0.11
   0   9  12    0.65    0.10
  -1  -9 -12    1.39    0.15
   1   9  12    1.15    0.15
   1   9  12    1.21    0.12
  -2  -9 -12    3.60    0.21
  -2  -9 -12    3.62    0.23
   2   9  12    4.18    0.26
  -3  -9 -12    0.24    0.10
  -3  -9 -12    0.24    0.10
   3   9  12    0.16    0.11
   3 -10 -12    0.07    0.11
  -3  10  12    0.09    0.10
  -3  10  12    0.05    0.10
   2 -10 -12    0.14    0.08
   2 -10 -12    0.12    0.11
  -2  10  12    0.28    0.10
  -2  10  12    0.19    0.10
   1 -10 -12    0.06    0.07
   1 -10 -12   -0.01    0.06
  -1  10  12    0.00    0.07
  -1  10  12    0.05    0.06
   0 -10 -12    4.58    0.24
   0  10  12    4.72    0.22
   0  10  12    4.76    0.25
  -1 -10 -12    0.45    0.10
   1  10  12    0.51    0.12
  -2 -10 -12    0.03    0.07
  -2 -10 -12    0.01    0.07
   2  10  12    0.07    0.10
  -3 -10 -12    0.24    0.10
  -3 -10 -12    0.29    0.11
   3  10  12    0.33    0.14
   3 -11 -12    0.28    0.13
  -3  11  12    0.15    0.11
  -3  11  12    0.20    0.11
   2 -11 -12    0.67    0.12
   2 -11 -12    0.54    0.14
  -2  11  12    0.43    0.11
  -2  11  12    0.59    0.14
   1 -11 -12    0.10    0.07
   1 -11 -12    0.26    0.09
  -1  11  12    0.21    0.08
  -1  11  12    0.26    0.10
   0 -11 -12    0.42    0.10
   0  11  12    0.48    0.13
   0  11  12    0.39    0.12
  -1 -11 -12    0.27    0.09
   1  11  12    0.14    0.11
  -2 -11 -12   -0.08    0.07
  -2 -11 -12   -0.03    0.07
   2  11  12    0.00    0.10
  -3 -11 -12    0.43    0.13
  -3 -11 -12    0.61    0.14
   3  11  12    0.27    0.15
   2 -12 -12   -0.03    0.09
  -2  12  12    0.18    0.11
  -2  12  12    0.10    0.10
   1 -12 -12    2.15    0.20
   1 -12 -12    1.53    0.18
  -1  12  12    1.91    0.18
  -1  12  12    1.94    0.22
   0 -12 -12    0.01    0.07
   0  12  12    0.09    0.10
  -1 -12 -12    0.52    0.12
   1  12  12    0.61    0.15
  -2 -12 -12    0.01    0.08
   2  12  12   -0.04    0.11
  -3 -12 -12    0.24    0.12
   2 -13 -12    0.18    0.12
  -2  13  12    0.15    0.10
  -2  13  12    0.24    0.12
   1 -13 -12    0.31    0.10
   1 -13 -12    0.28    0.12
  -1  13  12    0.28    0.12
   0 -13 -12    0.03    0.07
   0  13  12    0.11    0.10
  -1 -13 -12   -0.01    0.07
   1  13  12    0.00    0.10
  -2 -13 -12    0.05    0.10
   2  13  12    0.18    0.14
   1 -14 -12   -0.05    0.09
   1 -14 -12   -0.04    0.08
  -1  14  12   -0.01    0.10
   0 -14 -12    0.22    0.10
   0  14  12    0.35    0.14
  -1 -14 -12   -0.12    0.08
   1  14  12    0.12    0.12
   0 -15 -12    0.17    0.11
   0  15  12    0.29    0.15
  -1 -15 -12   -0.13    0.08
   1  10 -13    0.00    0.12
   1  10 -13   -0.07    0.09
   0  10 -13    0.08    0.10
   0 -10  13   -0.04    0.12
   1   9 -13    0.28    0.11
   1   9 -13    0.34    0.11
  -1  -9  13    0.50    0.16
   0   9 -13    0.04    0.09
   0  -9  13    0.06    0.11
  -1   9 -13    0.07    0.09
   1  -9  13    0.07    0.11
   2   8 -13    0.71    0.14
   2   8 -13    0.46    0.12
  -2  -8  13    0.55    0.16
   1   8 -13   -0.01    0.08
   1   8 -13    0.05    0.08
  -1  -8  13   -0.09    0.09
   0   8 -13    0.16    0.10
   0  -8  13    0.32    0.12
  -1   8 -13    1.02    0.16
   1  -8  13    1.33    0.17
   1  -8  13    1.20    0.18
  -2   8 -13    2.78    0.26
   2  -8  13    2.05    0.22
   2   7 -13    0.00    0.08
   2   7 -13    0.17    0.10
  -2  -7  13    0.11    0.10
   1   7 -13   -0.04    0.07
   1   7 -13    0.00    0.06
  -1  -7  13   -0.05    0.08
   0   7 -13    1.48    0.18
   0   7 -13    1.23    0.17
   0  -7  13    1.40    0.16
   0  -7  13    1.30    0.18
  -1   7 -13    0.03    0.08
   1  -7  13    0.06    0.09
   1  -7  13   -0.03    0.08
  -2   7 -13   -0.06    0.08
   2  -7  13   -0.06    0.08
   3   6 -13    1.28    0.18
  -3  -6  13    1.86    0.24
   2   6 -13    0.47    0.11
   2   6 -13    0.52    0.11
  -2  -6  13    0.39    0.13
   1   6 -13    0.55    0.11
   1   6 -13    0.40    0.10
  -1  -6  13    0.37    0.12
  -1  -6  13    0.59    0.11
   0   6 -13    0.14    0.07
   0   6 -13    0.09    0.08
   0  -6  13    0.13    0.09
   0  -6  13    0.01    0.08
  -1   6 -13    0.24    0.10
   1  -6  13    0.41    0.11
   1  -6  13    0.16    0.10
  -2   6 -13    0.42    0.12
   2  -6  13    0.63    0.13
   3   5 -13    2.67    0.26
  -3  -5  13    3.02    0.30
   2   5 -13    1.64    0.18
   2   5 -13    1.67    0.17
  -2  -5  13    1.42    0.20
   1   5 -13    0.12    0.08
   1   5 -13    0.18    0.08
  -1  -5  13    0.38    0.10
  -1  -5  13    0.31    0.12
   0   5 -13    0.20    0.08
   0   5 -13    0.34    0.09
   0  -5  13    0.15    0.09
   0  -5  13    0.23    0.09
  -1   5 -13    0.29    0.09
   1  -5  13    0.14    0.09
   1  -5  13    0.32    0.10
  -2   5 -13    0.01    0.08
   2  -5  13   -0.09    0.08
  -3   5 -13    0.04    0.09
   3  -5  13    0.01    0.10
   3   4 -13    2.20    0.22
  -3  -4  13    2.45    0.25
   2   4 -13    3.37    0.19
   2   4 -13    3.62    0.23
  -2  -4  13    3.24    0.20
  -2  -4  13    3.90    0.27
   1   4 -13    1.38    0.16
   1   4 -13    1.39    0.15
  -1  -4  13    1.18    0.16
  -1  -4  13    1.48    0.16
   0   4 -13    0.00    0.06
   0   4 -13    0.07    0.06
   0  -4  13   -0.07    0.06
   0  -4  13    0.08    0.07
  -1   4 -13    0.05    0.07
   1  -4  13    0.10    0.08
   1  -4  13    0.07    0.08
  -2   4 -13    0.42    0.11
   2  -4  13    0.19    0.10
  -3   4 -13    0.17    0.11
   3  -4  13    0.31    0.12
   3   3 -13    0.08    0.08
  -3  -3  13    0.06    0.08
  -3  -3  13    0.23    0.13
   2   3 -13    3.43    0.21
  -2  -3  13    3.17    0.28
  -2  -3  13    2.66    0.19
   1   3 -13    2.99    0.17
   1   3 -13    3.08    0.19
  -1  -3  13    2.96    0.19
  -1  -3  13    2.78    0.21
   0   3 -13    0.10    0.06
   0   3 -13    0.17    0.07
   0  -3  13    0.14    0.08
   0  -3  13    0.16    0.07
  -1   3 -13    0.03    0.05
  -1   3 -13    0.10    0.07
   1  -3  13   -0.04    0.07
   1  -3  13    0.04    0.10
  -2   3 -13   -0.01    0.06
   2  -3  13    0.08    0.08
  -3   3 -13    0.04    0.08
   3  -3  13    0.09    0.09
   3   2 -13    0.03    0.07
  -3  -2  13    0.01    0.08
  -3  -2  13    0.03    0.11
   2   2 -13    4.39    0.24
  -2  -2  13    4.20    0.23
  -2  -2  13    4.85    0.28
   1   2 -13    2.67    0.16
   1   2 -13    2.98    0.18
  -1  -2  13    2.90    0.20
  -1  -2  13    2.66    0.17
   0   2 -13    1.65    0.15
   0   2 -13    1.93    0.14
   0  -2  13    1.90    0.16
   0  -2  13    2.20    0.16
  -1   2 -13    0.04    0.04
  -1   2 -13    0.02    0.06
   1  -2  13    0.06    0.07
  -2   2 -13    0.09    0.08
   2  -2  13   -0.02    0.07
  -3   2 -13    0.02    0.08
   3  -2  13    0.02    0.08
   3  -2  13    0.09    0.09
   3   1 -13    0.06    0.08
  -3  -1  13    0.02    0.07
  -3  -1  13    0.22    0.11
   2   1 -13    0.37    0.10
  -2  -1  13    0.45    0.11
  -2  -1  13    0.37    0.11
   1   1 -13    4.53    0.22
   1   1 -13    4.31    0.19
  -1  -1  13    4.48    0.22
  -1  -1  13    4.93    0.25
   0   1 -13    9.08    0.32
   0   1 -13    9.16    0.31
   0  -1  13    9.01    0.32
   0  -1  13    9.17    0.33
  -1   1 -13    0.31    0.07
  -1   1 -13    0.20    0.07
   1  -1  13    0.30    0.09
  -2   1 -13    1.57    0.17
   2  -1  13    1.08    0.14
  -3   1 -13    0.06    0.09
   3  -1  13   -0.07    0.08
   3  -1  13   -0.02    0.08
   4   0 -13    1.69    0.21
  -4   0  13    1.97    0.22
   3   0 -13    1.01    0.15
  -3   0  13    0.56    0.14
  -3   0  13    0.86    0.14
   2   0 -13    0.75    0.12
  -2   0  13    0.74    0.12
  -2   0  13    0.53    0.13
   1   0 -13    5.14    0.24
   1   0 -13    5.30    0.20
  -1   0  13    5.69    0.26
  -1   0  13    5.66    0.24
   0   0 -13    0.24    0.07
   0   0 -13    0.30    0.07
   0   0  13    0.33    0.09
   0   0  13    0.49    0.10
  -1   0 -13   -0.02    0.05
  -1   0 -13    0.06    0.05
   1   0  13    0.08    0.07
  -2   0 -13    0.97    0.14
   2   0  13    1.01    0.14
  -3   0 -13    0.34    0.10
   3   0  13    0.29    0.11
   3   0  13    0.35    0.12
   4   0  13    0.00    0.11
   4   0  13   -0.10    0.11
   4  -1 -13    0.26    0.14
   4  -1 -13    0.30    0.11
  -4   1  13    0.22    0.11
   3  -1 -13    0.26    0.09
  -3   1  13    0.24    0.13
  -3   1  13    0.31    0.10
   2  -1 -13    3.64    0.21
  -2   1  13    3.90    0.24
  -2   1  13    3.67    0.21
   1  -1 -13    0.14    0.06
  -1   1  13    0.06    0.07
  -1   1  13    0.05    0.07
   0  -1 -13    4.71    0.19
   0  -1 -13    4.60    0.21
   0   1  13    4.22    0.20
   0   1  13    4.70    0.22
  -1  -1 -13    0.65    0.09
  -1  -1 -13    0.59    0.09
   1   1  13    0.53    0.10
  -2  -1 -13    0.02    0.07
  -2  -1 -13    0.04    0.04
   2   1  13   -0.09    0.05
   2   1  13    0.01    0.07
  -3  -1 -13    0.32    0.10
   3   1  13    0.27    0.11
   3   1  13    0.16    0.09
  -4  -1 -13    0.43    0.16
   4   1  13    0.28    0.14
   4   1  13    0.20    0.12
   4  -2 -13    0.66    0.18
   4  -2 -13    0.44    0.13
  -4   2  13    0.46    0.14
   3  -2 -13    4.57    0.24
  -3   2  13    4.16    0.25
  -3   2  13    4.40    0.28
   2  -2 -13    2.54    0.21
  -2   2  13    2.72    0.21
  -2   2  13    2.70    0.18
   1  -2 -13    2.91    0.18
  -1   2  13    2.95    0.18
  -1   2  13    3.01    0.19
   0  -2 -13    2.39    0.13
   0  -2 -13    2.34    0.15
   0   2  13    2.56    0.17
   0   2  13    2.51    0.15
  -1  -2 -13    2.68    0.16
  -1  -2 -13    2.39    0.15
   1   2  13    2.66    0.16
   1   2  13    2.22    0.16
  -2  -2 -13    0.60    0.10
  -2  -2 -13    0.30    0.08
   2   2  13    0.54    0.11
   2   2  13    0.55    0.11
  -3  -2 -13    0.06    0.07
   3   2  13    0.25    0.11
   3   2  13    0.18    0.10
  -4  -2 -13    0.14    0.12
   4   2  13    0.09    0.13
   4   2  13    0.04    0.10
   4  -3 -13    0.02    0.08
   4  -3 -13   -0.10    0.13
  -4   3  13   -0.03    0.09
   3  -3 -13    0.16    0.11
   3  -3 -13    0.14    0.09
  -3   3  13    0.09    0.09
   2  -3 -13    2.17    0.19
  -2   3  13    1.63    0.18
  -2   3  13    2.10    0.19
   1  -3 -13    8.51    0.32
  -1   3  13    8.90    0.32
  -1   3  13    8.70    0.33
   0  -3 -13    3.11    0.15
   0  -3 -13    3.19    0.18
   0   3  13    2.92    0.18
   0   3  13    2.97    0.17
  -1  -3 -13    0.74    0.10
  -1  -3 -13    0.76    0.11
   1   3  13    0.85    0.11
   1   3  13    0.71    0.11
  -2  -3 -13    1.26    0.15
  -2  -3 -13    1.31    0.14
   2   3  13    1.45    0.16
   2   3  13    1.42    0.16
  -3  -3 -13    0.21    0.10
   3   3  13    0.06    0.09
   3   3  13    0.00    0.09
  -4  -3 -13    0.18    0.10
   4   3  13   -0.05    0.10
   4   3  13    0.26    0.14
  -4   4  13    0.12    0.12
   3  -4 -13    0.24    0.12
   3  -4 -13    0.24    0.10
  -3   4  13    0.19    0.10
   2  -4 -13    4.11    0.24
   2  -4 -13    5.21    0.24
  -2   4  13    4.88    0.25
   1  -4 -13    3.10    0.19
   1  -4 -13    3.22    0.18
  -1   4  13    3.19    0.18
   0  -4 -13   -0.04    0.05
   0  -4 -13   -0.01    0.05
   0   4  13   -0.02    0.06
   0   4  13   -0.02    0.05
  -1  -4 -13   12.46    0.39
  -1  -4 -13   12.25    0.37
   1   4  13   11.69    0.38
   1   4  13   11.47    0.38
  -2  -4 -13    0.02    0.06
  -2  -4 -13    0.12    0.08
   2   4  13    0.08    0.07
   2   4  13   -0.04    0.06
  -3  -4 -13    0.17    0.10
   3   4  13    0.19    0.10
   3   4  13    0.05    0.10
  -4  -4 -13   -0.03    0.09
   4   4  13   -0.03    0.09
   4   4  13    0.05    0.11
   3  -5 -13    0.31    0.10
   3  -5 -13    0.22    0.11
  -3   5  13    0.44    0.12
   2  -5 -13    0.02    0.06
   2  -5 -13    0.03    0.07
  -2   5  13   -0.02    0.06
   1  -5 -13    0.85    0.13
   1  -5 -13    0.70    0.11
  -1   5  13    0.92    0.13
   0  -5 -13    2.89    0.18
   0  -5 -13    3.23    0.17
   0   5  13    2.78    0.16
   0   5  13    3.03    0.18
  -1  -5 -13   -0.02    0.05
  -1  -5 -13   -0.03    0.05
   1   5  13    0.03    0.06
   1   5  13   -0.02    0.06
  -2  -5 -13    0.02    0.06
  -2  -5 -13    0.05    0.07
   2   5  13   -0.09    0.06
   2   5  13    0.05    0.07
  -3  -5 -13    0.05    0.07
  -3  -5 -13   -0.05    0.07
   3   5  13    0.04    0.09
   3   5  13   -0.06    0.08
  -4  -5 -13    0.22    0.18
   4   5  13   -0.09    0.11
   3  -6 -13    0.19    0.11
   3  -6 -13    0.23    0.09
  -3   6  13    0.19    0.10
   2  -6 -13    0.27    0.09
   2  -6 -13    0.42    0.11
  -2   6  13    0.43    0.10
   1  -6 -13    0.12    0.07
   1  -6 -13    0.20    0.08
  -1   6  13    0.17    0.08
  -1   6  13    0.25    0.07
   0  -6 -13    1.91    0.17
   0  -6 -13    1.63    0.16
   0   6  13    1.19    0.13
   0   6  13    2.08    0.17
  -1  -6 -13    1.16    0.12
  -1  -6 -13    1.06    0.13
   1   6  13    1.10    0.14
   1   6  13    1.13    0.13
  -2  -6 -13    0.69    0.11
  -2  -6 -13    0.72    0.11
   2   6  13    0.82    0.13
   2   6  13    0.74    0.12
  -3  -6 -13    0.29    0.10
  -3  -6 -13    0.33    0.10
   3   6  13    0.41    0.13
   3   6  13    0.20    0.10
   3  -7 -13    0.00    0.09
   3  -7 -13    0.04    0.08
  -3   7  13    0.01    0.08
   2  -7 -13    0.73    0.14
   2  -7 -13    0.64    0.12
  -2   7  13    0.56    0.12
   1  -7 -13    0.78    0.13
   1  -7 -13    0.83    0.12
  -1   7  13    0.56    0.11
   0  -7 -13    0.23    0.08
   0   7  13    0.18    0.07
   0   7  13    0.23    0.08
  -1  -7 -13    1.45    0.15
  -1  -7 -13    1.70    0.14
   1   7  13    1.70    0.16
   1   7  13    1.45    0.14
  -2  -7 -13    0.91    0.13
  -2  -7 -13    0.82    0.13
   2   7  13    0.80    0.11
   2   7  13    0.69    0.13
  -3  -7 -13    0.03    0.08
  -3  -7 -13   -0.06    0.07
   3   7  13    0.09    0.11
   3  -8 -13    0.01    0.10
  -3   8  13   -0.09    0.08
   2  -8 -13    0.99    0.16
   2  -8 -13    0.75    0.13
  -2   8  13    0.99    0.15
  -2   8  13    1.05    0.16
   1  -8 -13    6.40    0.28
   1  -8 -13    6.17    0.28
  -1   8  13    6.65    0.28
  -1   8  13    6.78    0.28
   0  -8 -13    0.01    0.05
   0   8  13    0.06    0.06
   0   8  13   -0.02    0.06
  -1  -8 -13    0.48    0.10
   1   8  13    0.32    0.09
  -2  -8 -13    1.66    0.18
  -2  -8 -13    1.55    0.16
   2   8  13    1.39    0.19
   2   8  13    1.29    0.14
  -3  -8 -13    0.04    0.08
  -3  -8 -13    0.02    0.09
   3   8  13   -0.05    0.09
   3  -9 -13    0.89    0.18
  -3   9  13    0.51    0.13
   2  -9 -13    0.12    0.08
   2  -9 -13    0.07    0.09
  -2   9  13    0.25    0.09
  -2   9  13    0.12    0.09
   1  -9 -13    0.38    0.10
   1  -9 -13    0.34    0.09
  -1   9  13    0.48    0.11
  -1   9  13    0.50    0.10
   0  -9 -13    0.41    0.09
   0   9  13    0.40    0.09
   0   9  13    0.37    0.10
  -1  -9 -13    0.00    0.06
   1   9  13    0.04    0.06
   1   9  13    0.05    0.08
  -2  -9 -13    0.64    0.12
  -2  -9 -13    0.93    0.14
   2   9  13    0.68    0.15
  -3  -9 -13    0.56    0.13
  -3  -9 -13    0.66    0.14
   3   9  13    0.69    0.17
   3 -10 -13    0.40    0.14
  -3  10  13    0.37    0.13
   2 -10 -13    1.07    0.17
   2 -10 -13    0.90    0.14
  -2  10  13    1.31    0.17
  -2  10  13    0.74    0.14
   1 -10 -13    0.24    0.09
   1 -10 -13    0.16    0.09
  -1  10  13    0.23    0.09
  -1  10  13    0.25    0.10
   0 -10 -13    0.02    0.06
   0  10  13    0.03    0.08
   0  10  13    0.02    0.06
  -1 -10 -13    0.05    0.07
   1  10  13   -0.07    0.08
  -2 -10 -13   -0.06    0.07
  -2 -10 -13    0.02    0.07
   2  10  13    0.09    0.10
  -3 -10 -13    0.08    0.09
  -3 -10 -13    0.12    0.11
   3  10  13    0.13    0.14
   2 -11 -13    0.00    0.07
   2 -11 -13    0.01    0.10
  -2  11  13    0.05    0.10
  -2  11  13   -0.07    0.08
   1 -11 -13    1.03    0.15
   1 -11 -13    1.12    0.15
  -1  11  13    1.24    0.17
  -1  11  13    0.74    0.13
   0 -11 -13    0.14    0.08
   0  11  13    0.21    0.10
   0  11  13    0.19    0.10
  -1 -11 -13    0.85    0.14
   1  11  13    1.18    0.17
  -2 -11 -13    0.04    0.08
   2  11  13   -0.13    0.10
  -3 -11 -13    0.03    0.08
  -3 -11 -13   -0.02    0.10
   3  11  13   -0.01    0.18
   2 -12 -13   -0.11    0.08
  -2  12  13    0.07    0.10
  -2  12  13   -0.07    0.08
   1 -12 -13    0.08    0.09
   1 -12 -13    0.04    0.08
  -1  12  13   -0.03    0.07
  -1  12  13   -0.05    0.09
   0 -12 -13    0.27    0.09
   0  12  13    0.50    0.13
  -1 -12 -13    0.08    0.09
   1  12  13   -0.21    0.09
  -2 -12 -13    0.20    0.10
   2  12  13    0.34    0.15
   2 -13 -13    0.80    0.17
  -2  13  13    0.94    0.18
  -2  13  13    0.83    0.15
   1 -13 -13    0.14    0.10
   1 -13 -13    0.38    0.12
  -1  13  13    0.33    0.12
   0 -13 -13    0.99    0.16
   0  13  13    1.50    0.21
  -1 -13 -13    0.07    0.10
   1  13  13    0.03    0.11
  -2 -13 -13    0.31    0.13
   2  13  13    0.38    0.16
   1 -14 -13    0.02    0.10
  -1  14  13    0.03    0.10
   0 -14 -13    0.50    0.13
   0  14  13    0.52    0.16
  -1 -14 -13   -0.01    0.08
   1  14  13    0.10    0.12
   1   9 -14    0.03    0.09
   1   9 -14   -0.07    0.08
  -1  -9  14    0.07    0.14
   0   9 -14    0.12    0.09
   0  -9  14    0.04    0.12
   1   8 -14    0.09    0.09
   1   8 -14    0.03    0.08
  -1  -8  14    0.01    0.10
   0   8 -14    0.22    0.11
   0  -8  14    0.15    0.11
  -1   8 -14    0.37    0.12
   1  -8  14    0.39    0.12
   2   7 -14    0.12    0.10
   2   7 -14    0.04    0.08
  -2  -7  14    0.06    0.11
   1   7 -14    0.01    0.08
   1   7 -14    0.05    0.07
  -1  -7  14    0.13    0.10
   0   7 -14    0.26    0.10
   0  -7  14    0.08    0.10
   0  -7  14    0.00    0.08
  -1   7 -14   -0.09    0.08
   1  -7  14    0.03    0.10
  -2   7 -14    0.55    0.15
   2  -7  14    0.51    0.14
   2   6 -14    0.17    0.09
   2   6 -14    0.23    0.10
  -2  -6  14    0.09    0.11
   1   6 -14    1.34    0.17
   1   6 -14    1.16    0.17
  -1  -6  14    1.17    0.19
  -1  -6  14    1.26    0.25
   0   6 -14    1.39    0.17
   0   6 -14    1.52    0.16
   0  -6  14    1.31    0.16
   0  -6  14    1.21    0.17
  -1   6 -14    0.60    0.13
   1  -6  14    0.21    0.11
  -2   6 -14    1.61    0.20
   2  -6  14    1.28    0.18
   2   5 -14    0.34    0.11
  -2  -5  14    0.28    0.12
   1   5 -14    0.07    0.08
   1   5 -14    0.21    0.09
  -1  -5  14    0.17    0.11
  -1  -5  14    0.16    0.09
   0   5 -14    0.03    0.06
   0   5 -14   -0.06    0.06
   0  -5  14   -0.03    0.07
   0  -5  14   -0.01    0.09
  -1   5 -14   -0.04    0.07
   1  -5  14    0.03    0.07
  -2   5 -14    0.01    0.08
   2  -5  14    0.03    0.09
   3   4 -14    0.23    0.11
  -3  -4  14    0.22    0.13
   2   4 -14    0.09    0.08
  -2  -4  14   -0.04    0.09
  -2  -4  14    0.07    0.07
   1   4 -14    1.01    0.13
   1   4 -14    1.14    0.15
  -1  -4  14    1.01    0.16
  -1  -4  14    0.96    0.14
   0   4 -14    3.39    0.20
   0   4 -14    3.16    0.20
   0  -4  14    3.01    0.20
   0  -4  14    2.80    0.21
  -1   4 -14    0.77    0.13
   1  -4  14    0.79    0.13
  -2   4 -14    0.44    0.12
   2  -4  14    0.37    0.12
  -3   4 -14    1.61    0.21
   3  -4  14    1.66    0.20
   3   3 -14    0.08    0.08
  -3  -3  14    0.24    0.13
   2   3 -14    1.34    0.18
  -2  -3  14    1.36    0.16
  -2  -3  14    1.15    0.18
   1   3 -14    0.41    0.09
   1   3 -14    0.42    0.11
  -1  -3  14    0.34    0.11
  -1  -3  14    0.42    0.11
   0   3 -14   -0.01    0.05
   0   3 -14    0.01    0.06
   0  -3  14    0.03    0.08
   0  -3  14   -0.03    0.06
  -1   3 -14    0.01    0.06
  -1   3 -14    0.02    0.05
   1  -3  14   -0.08    0.07
  -2   3 -14   -0.04    0.06
   2  -3  14   -0.12    0.08
  -3   3 -14    0.10    0.09
   3  -3  14    0.05    0.11
   3   2 -14    0.15    0.10
  -3  -2  14    0.22    0.13
  -3  -2  14    0.20    0.09
   2   2 -14    0.81    0.14
  -2  -2  14    0.83    0.15
  -2  -2  14    0.84    0.13
   1   2 -14   -0.02    0.05
   1   2 -14   -0.04    0.06
  -1  -2  14   -0.08    0.07
  -1  -2  14    0.05    0.07
   0   2 -14    0.90    0.13
   0   2 -14    0.85    0.12
   0  -2  14    0.82    0.13
   0  -2  14    0.88    0.14
  -1   2 -14    4.83    0.24
  -1   2 -14    4.33    0.21
   1  -2  14    4.00    0.23
  -2   2 -14    0.76    0.13
   2  -2  14    0.75    0.14
  -3   2 -14    0.09    0.09
   3  -2  14    0.17    0.11
   3   1 -14    0.00    0.07
  -3  -1  14    0.02    0.11
  -3  -1  14    0.03    0.09
   2   1 -14   -0.01    0.06
  -2  -1  14    0.00    0.06
  -2  -1  14    0.03    0.08
   1   1 -14    0.29    0.09
   1   1 -14    0.26    0.08
  -1  -1  14    0.32    0.09
  -1  -1  14    0.44    0.11
   0   1 -14    0.34    0.08
   0   1 -14    0.28    0.08
   0  -1  14    0.43    0.09
   0  -1  14    0.42    0.10
  -1   1 -14    0.00    0.05
  -1   1 -14    0.02    0.06
   1  -1  14    0.07    0.08
  -2   1 -14    0.15    0.08
   2  -1  14    0.20    0.10
  -3   1 -14    0.02    0.08
   3  -1  14    0.00    0.09
   3   0 -14    1.49    0.18
  -3   0  14    1.37    0.17
  -3   0  14    0.96    0.18
   2   0 -14    0.42    0.11
  -2   0  14    0.32    0.09
  -2   0  14    0.33    0.11
   1   0 -14    1.94    0.19
  -1   0  14    1.72    0.16
  -1   0  14    1.80    0.18
   0   0 -14    0.16    0.07
   0   0 -14    0.27    0.07
   0   0  14    0.16    0.08
   0   0  14    0.26    0.08
  -1   0 -14    1.04    0.13
  -1   0 -14    0.97    0.12
   1   0  14    0.53    0.10
  -2   0 -14    1.02    0.14
   2   0  14    0.96    0.14
  -3   0 -14    0.65    0.13
   3   0  14    0.72    0.14
   3   0  14    0.83    0.15
   3  -1 -14    0.10    0.08
  -3   1  14   -0.08    0.07
  -3   1  14   -0.10    0.10
   2  -1 -14    0.62    0.12
  -2   1  14    0.67    0.13
  -2   1  14    0.71    0.13
   1  -1 -14    1.22    0.14
  -1   1  14    1.28    0.16
  -1   1  14    1.51    0.16
   0  -1 -14    0.00    0.04
   0  -1 -14   -0.02    0.05
   0   1  14   -0.04    0.06
   0   1  14    0.01    0.06
  -1  -1 -14    0.16    0.07
  -1  -1 -14    0.16    0.07
   1   1  14    0.06    0.07
  -2  -1 -14    0.39    0.10
   2   1  14    0.55    0.12
   2   1  14    0.10    0.06
  -3  -1 -14    0.05    0.08
   3   1  14    0.01    0.09
   3   1  14   -0.09    0.09
   3  -2 -14    0.17    0.09
  -3   2  14    0.23    0.11
   2  -2 -14    2.40    0.21
  -2   2  14    2.49    0.21
  -2   2  14    2.45    0.23
   1  -2 -14    1.11    0.14
  -1   2  14    0.81    0.12
  -1   2  14    0.97    0.13
   0  -2 -14    3.11    0.18
   0  -2 -14    2.94    0.15
   0   2  14    2.90    0.17
   0   2  14    2.93    0.18
  -1  -2 -14    1.31    0.14
  -1  -2 -14    1.09    0.13
   1   2  14    1.22    0.15
  -2  -2 -14    0.10    0.07
  -2  -2 -14    0.15    0.08
   2   2  14    0.04    0.08
   2   2  14   -0.01    0.07
  -3  -2 -14    0.55    0.13
   3   2  14    0.72    0.14
   3   2  14    0.80    0.15
   3  -3 -14    0.69    0.14
   3  -3 -14    0.66    0.16
  -3   3  14    0.67    0.14
   2  -3 -14    0.36    0.10
  -2   3  14    0.27    0.11
  -2   3  14    0.31    0.10
   1  -3 -14    0.66    0.11
  -1   3  14    0.71    0.12
  -1   3  14    0.56    0.10
   0  -3 -14    0.04    0.05
   0   3  14    0.01    0.06
   0   3  14   -0.07    0.06
  -1  -3 -14    0.43    0.09
  -1  -3 -14    0.28    0.08
   1   3  14    0.22    0.08
   1   3  14    0.28    0.08
  -2  -3 -14    0.91    0.12
  -2  -3 -14    0.89    0.13
   2   3  14    0.68    0.13
   2   3  14    0.90    0.14
  -3  -3 -14    0.05    0.08
   3   3  14    0.02    0.09
   3   3  14   -0.02    0.09
   3  -4 -14   -0.01    0.07
   3  -4 -14   -0.02    0.10
  -3   4  14    0.02    0.09
   2  -4 -14   -0.04    0.06
   2  -4 -14   -0.06    0.06
  -2   4  14    0.16    0.09
   1  -4 -14    1.46    0.16
   1  -4 -14    1.36    0.15
  -1   4  14    1.39    0.16
   0  -4 -14    0.51    0.10
   0   4  14    0.51    0.10
  -1  -4 -14    0.05    0.06
  -1  -4 -14    0.10    0.06
   1   4  14    0.08    0.07
   1   4  14   -0.01    0.06
  -2  -4 -14    0.19    0.09
  -2  -4 -14    0.27    0.08
   2   4  14    0.33    0.10
   2   4  14    0.27    0.09
  -3  -4 -14    0.04    0.09
   3   4  14    0.14    0.10
   3   4  14    0.11    0.10
   3  -5 -14    0.15    0.11
   3  -5 -14    0.31    0.11
  -3   5  14    0.23    0.11
   2  -5 -14    0.03    0.07
   2  -5 -14    0.09    0.08
  -2   5  14    0.00    0.07
   1  -5 -14    2.60    0.18
   1  -5 -14    2.41    0.20
  -1   5  14    2.50    0.18
   0  -5 -14    0.19    0.07
   0   5  14    0.19    0.08
   0   5  14    0.12    0.07
  -1  -5 -14    0.86    0.12
  -1  -5 -14    1.16    0.13
   1   5  14    0.87    0.12
   1   5  14    0.91    0.13
  -2  -5 -14   -0.01    0.06
  -2  -5 -14   -0.03    0.06
   2   5  14    0.00    0.08
   2   5  14    0.09    0.08
  -3  -5 -14    0.38    0.12
  -3  -5 -14    0.35    0.11
   3   5  14    0.56    0.14
   3   5  14    0.36    0.12
   3  -6 -14    0.06    0.11
   3  -6 -14    0.06    0.08
  -3   6  14    0.03    0.10
   2  -6 -14    0.17    0.09
   2  -6 -14    0.10    0.08
  -2   6  14    0.14    0.08
   1  -6 -14    0.72    0.12
   1  -6 -14    0.79    0.12
  -1   6  14    0.72    0.12
   0  -6 -14    3.23    0.20
   0   6  14    3.28    0.19
   0   6  14    3.19    0.18
  -1  -6 -14    0.26    0.09
  -1  -6 -14    0.19    0.07
   1   6  14    0.29    0.09
   1   6  14    0.36    0.10
  -2  -6 -14    0.18    0.08
  -2  -6 -14    0.11    0.07
   2   6  14    0.19    0.09
   2   6  14    0.10    0.08
  -3  -6 -14    0.14    0.09
  -3  -6 -14    0.02    0.08
   3   6  14    0.04    0.09
   3   6  14    0.08    0.11
   3  -7 -14    0.29    0.12
   3  -7 -14    0.42    0.12
  -3   7  14    0.33    0.12
   2  -7 -14    4.40    0.24
   2  -7 -14    4.79    0.28
  -2   7  14    4.09    0.24
   1  -7 -14    2.04    0.19
   1  -7 -14    1.97    0.19
  -1   7  14    2.12    0.20
   0  -7 -14    0.36    0.09
   0   7  14    0.29    0.08
   0   7  14    0.26    0.08
  -1  -7 -14    0.00    0.07
   1   7  14   -0.08    0.06
   1   7  14    0.05    0.07
  -2  -7 -14    0.32    0.09
  -2  -7 -14    0.28    0.09
   2   7  14    0.31    0.12
   2   7  14    0.35    0.10
  -3  -7 -14    0.01    0.08
  -3  -7 -14   -0.08    0.08
   3   7  14    0.04    0.11
   3  -8 -14    0.74    0.18
   3  -8 -14    0.62    0.15
  -3   8  14    0.50    0.14
   2  -8 -14    2.43    0.24
   2  -8 -14    2.47    0.22
  -2   8  14    2.17    0.22
   1  -8 -14    2.11    0.19
   1  -8 -14    2.25    0.18
  -1   8  14    2.19    0.19
  -1   8  14    2.07    0.19
   0  -8 -14    0.24    0.08
   0   8  14    0.32    0.09
   0   8  14    0.29    0.09
  -1  -8 -14    0.03    0.06
   1   8  14    0.08    0.08
   1   8  14   -0.05    0.07
  -2  -8 -14    0.54    0.12
  -2  -8 -14    0.73    0.13
   2   8  14    0.79    0.12
   2   8  14    0.99    0.16
  -3  -8 -14    0.48    0.13
  -3  -8 -14    0.49    0.13
   3   8  14    0.50    0.15
   3  -9 -14    3.46    0.31
  -3   9  14    3.18    0.31
   2  -9 -14    0.85    0.14
   2  -9 -14    0.64    0.14
  -2   9  14    0.69    0.13
   1  -9 -14    0.26    0.10
   1  -9 -14    0.14    0.08
  -1   9  14    0.20    0.09
  -1   9  14    0.28    0.10
   0  -9 -14    0.64    0.12
   0   9  14    0.66    0.11
   0   9  14    0.72    0.13
  -1  -9 -14    0.28    0.10
   1   9  14    0.21    0.08
   1   9  14    0.23    0.10
  -2  -9 -14    0.17    0.09
  -2  -9 -14    0.13    0.09
   2   9  14    0.26    0.12
  -3  -9 -14    0.07    0.10
  -3  -9 -14    0.00    0.09
   3   9  14    0.00    0.11
   2 -10 -14    2.43    0.25
   2 -10 -14    1.93    0.19
  -2  10  14    1.97    0.21
   1 -10 -14    0.41    0.10
   1 -10 -14    0.33    0.11
  -1  10  14    0.67    0.13
  -1  10  14    0.51    0.11
   0 -10 -14   -0.04    0.07
   0  10  14    0.02    0.08
   0  10  14    0.01    0.06
  -1 -10 -14    0.28    0.09
   1  10  14    0.29    0.12
  -2 -10 -14    0.52    0.13
   2  10  14    0.50    0.14
  -3 -10 -14    0.00    0.10
  -3 -10 -14   -0.12    0.09
   3  10  14   -0.03    0.14
   2 -11 -14    1.25    0.19
   2 -11 -14    1.02    0.16
  -2  11  14    0.91    0.16
  -2  11  14    1.15    0.17
   1 -11 -14    0.05    0.08
   1 -11 -14    0.01    0.08
  -1  11  14    0.06    0.08
  -1  11  14    0.00    0.09
   0 -11 -14    0.12    0.08
   0  11  14    0.20    0.09
   0  11  14    0.04    0.10
  -1 -11 -14    0.02    0.08
   1  11  14   -0.11    0.09
  -2 -11 -14    0.31    0.11
   2  11  14    0.59    0.15
   2 -12 -14   -0.04    0.09
  -2  12  14    0.15    0.11
  -2  12  14   -0.05    0.09
   1 -12 -14    0.22    0.10
  -1  12  14    0.52    0.12
  -1  12  14    0.27    0.12
   0 -12 -14    0.55    0.13
   0  12  14    0.68    0.15
  -1 -12 -14    0.12    0.09
   1  12  14   -0.01    0.10
  -2 -12 -14    0.12    0.11
   2  12  14    0.49    0.16
   1 -13 -14    0.40    0.11
  -1  13  14    0.61    0.14
   0 -13 -14    0.27    0.11
   0  13  14    0.19    0.12
  -1 -13 -14    0.02    0.09
   1  13  14    0.04    0.11
   0 -14 -14    0.51    0.14
   0  14  14    1.14    0.20
   0   8 -15    0.37    0.12
   0  -8  15    0.44    0.14
   1   7 -15    0.35    0.11
   1   7 -15    0.26    0.11
  -1  -7  15    0.21    0.13
   0   7 -15    0.07    0.10
   0  -7  15    0.07    0.11
   0  -7  15    0.17    0.11
  -1   7 -15    0.05    0.09
   1  -7  15    0.16    0.11
   2   6 -15    0.03    0.08
  -2  -6  15   -0.01    0.12
   1   6 -15    0.01    0.08
   1   6 -15    0.03    0.09
  -1  -6  15    0.00    0.11
   0   6 -15    0.10    0.09
   0  -6  15    0.07    0.10
   0  -6  15   -0.04    0.09
  -1   6 -15    0.36    0.11
   1  -6  15    0.31    0.11
   2  -6  15    2.63    0.25
   2   5 -15    0.11    0.11
  -2  -5  15    0.11    0.12
   1   5 -15    0.65    0.14
   1   5 -15    0.64    0.12
  -1  -5  15    0.63    0.12
  -1  -5  15    0.55    0.14
   0   5 -15    0.16    0.08
   0   5 -15    0.25    0.09
   0  -5  15    0.29    0.10
   0  -5  15    0.07    0.10
  -1   5 -15    0.12    0.09
   1  -5  15    0.18    0.10
  -2   5 -15    0.09    0.10
   2  -5  15    0.09    0.10
   2   4 -15    0.20    0.10
  -2  -4  15    0.13    0.09
  -2  -4  15    0.04    0.11
   1   4 -15   -0.04    0.07
   1   4 -15   -0.03    0.06
  -1  -4  15   -0.01    0.07
  -1  -4  15    0.06    0.10
   0   4 -15    0.17    0.08
   0   4 -15    0.14    0.08
   0  -4  15    0.14    0.10
   0  -4  15    0.33    0.10
  -1   4 -15    0.26    0.10
   1  -4  15    0.24    0.10
  -2   4 -15   -0.04    0.07
   2  -4  15    0.04    0.09
   2   3 -15   -0.04    0.06
  -2  -3  15    0.00    0.08
  -2  -3  15    0.24    0.12
   1   3 -15    0.05    0.07
   1   3 -15    0.10    0.07
  -1  -3  15    0.16    0.09
  -1  -3  15   -0.04    0.08
   0   3 -15    0.07    0.07
   0   3 -15    0.07    0.07
   0  -3  15    0.08    0.08
   0  -3  15    0.00    0.08
  -1   3 -15    0.06    0.08
   1  -3  15    0.07    0.09
  -2   3 -15    0.00    0.08
   2  -3  15    0.17    0.11
   3   2 -15    0.34    0.12
  -3  -2  15    0.30    0.14
  -3  -2  15    0.27    0.11
   2   2 -15    0.11    0.08
  -2  -2  15    0.18    0.09
  -2  -2  15    0.14    0.10
   1   2 -15    0.14    0.08
  -1  -2  15    0.25    0.10
  -1  -2  15    0.10    0.08
   0   2 -15    0.18    0.07
   0   2 -15    0.10    0.07
   0  -2  15    0.18    0.09
   0  -2  15    0.19    0.09
  -1   2 -15    0.24    0.08
  -1   2 -15    0.12    0.08
   1  -2  15    0.13    0.09
  -2   2 -15    0.69    0.13
   2  -2  15    0.51    0.13
  -3   2 -15   -0.07    0.08
   3  -2  15   -0.15    0.09
   3   1 -15    0.21    0.10
  -3  -1  15    0.18    0.10
  -3  -1  15    0.15    0.13
   2   1 -15    0.08    0.08
  -2  -1  15    0.23    0.12
  -2  -1  15    0.17    0.09
   1   1 -15    0.25    0.09
  -1  -1  15    0.23    0.09
  -1  -1  15    0.22    0.10
   0   1 -15    0.61    0.10
   0   1 -15    0.68    0.11
   0  -1  15    0.87    0.13
   0  -1  15    0.66    0.12
  -1   1 -15    0.49    0.10
  -1   1 -15    0.70    0.12
   1  -1  15    0.71    0.13
  -2   1 -15    0.39    0.11
   2  -1  15    0.41    0.13
  -3   1 -15    0.02    0.09
   3  -1  15    0.13    0.10
   3   0 -15    0.20    0.09
  -3   0  15    0.18    0.12
  -3   0  15    0.26    0.11
   2   0 -15    0.38    0.10
  -2   0  15    0.51    0.13
  -2   0  15    0.49    0.11
   1   0 -15    0.15    0.07
  -1   0  15    0.10    0.09
  -1   0  15    0.25    0.09
   0   0 -15    1.42    0.16
   0   0 -15    1.30    0.14
   0   0  15    0.89    0.13
   0   0  15    1.04    0.14
  -1   0 -15    0.03    0.06
  -1   0 -15    0.11    0.07
   1   0  15    0.20    0.09
  -2   0 -15    0.18    0.08
   2   0  15    0.17    0.10
  -3   0 -15    0.01    0.08
   3   0  15    0.00    0.09
   3  -1 -15    0.11    0.09
  -3   1  15    0.08    0.13
  -3   1  15   -0.01    0.07
   2  -1 -15   -0.01    0.07
  -2   1  15    0.00    0.08
  -2   1  15   -0.11    0.08
   1  -1 -15    0.66    0.12
  -1   1  15    0.55    0.12
  -1   1  15    0.65    0.12
   0  -1 -15    2.25    0.19
   0  -1 -15    1.87    0.15
   0   1  15    1.95    0.15
   0   1  15    1.65    0.17
  -1  -1 -15    1.66    0.16
  -1  -1 -15    1.54    0.16
   1   1  15    1.78    0.17
  -2  -1 -15    0.14    0.08
   2   1  15    0.11    0.10
  -3  -1 -15    0.87    0.16
   3   1  15    0.90    0.16
   3   1  15    1.17    0.27
   3  -2 -15    0.01    0.08
  -3   2  15   -0.02    0.08
   2  -2 -15    0.23    0.08
  -2   2  15    0.31    0.11
  -2   2  15    0.27    0.11
   1  -2 -15    0.11    0.07
  -1   2  15    0.00    0.08
  -1   2  15    0.08    0.08
   0  -2 -15    0.48    0.11
   0   2  15    0.28    0.09
  -1  -2 -15    0.48    0.09
  -1  -2 -15    0.51    0.10
   1   2  15    0.53    0.12
  -2  -2 -15    0.41    0.10
  -2  -2 -15    0.45    0.10
   2   2  15    0.30    0.11
  -3  -2 -15    0.00    0.08
   3   2  15    0.03    0.10
   3   2  15   -0.12    0.09
   3  -3 -15    0.49    0.14
   3  -3 -15    0.24    0.11
  -3   3  15    0.55    0.14
   2  -3 -15    1.04    0.15
  -2   3  15    0.94    0.14
   1  -3 -15    0.10    0.07
  -1   3  15    0.15    0.09
  -1   3  15    0.10    0.08
   0  -3 -15    0.09    0.06
   0   3  15    0.11    0.07
  -1  -3 -15    0.74    0.12
  -1  -3 -15    0.74    0.11
   1   3  15    0.88    0.13
  -2  -3 -15    1.73    0.18
  -2  -3 -15    1.24    0.16
   2   3  15    1.27    0.16
   2   3  15    1.29    0.16
  -3  -3 -15    0.20    0.10
   3   3  15    0.18    0.11
   3   3  15    0.24    0.11
   3  -4 -15    0.06    0.08
   3  -4 -15    0.02    0.10
  -3   4  15   -0.10    0.08
   2  -4 -15    0.07    0.07
   2  -4 -15   -0.04    0.08
  -2   4  15    0.14    0.09
   1  -4 -15    0.05    0.07
   1  -4 -15    0.19    0.07
  -1   4  15    0.20    0.08
   0  -4 -15    1.72    0.18
   0   4  15    1.57    0.16
  -1  -4 -15    0.64    0.10
  -1  -4 -15    0.59    0.11
   1   4  15    0.58    0.11
  -2  -4 -15    0.84    0.13
  -2  -4 -15    0.94    0.14
   2   4  15    0.97    0.15
   2   4  15    1.11    0.15
  -3  -4 -15    0.01    0.09
   3   4  15    0.01    0.10
   3   4  15    0.04    0.10
   3  -5 -15    0.61    0.15
   3  -5 -15    0.38    0.12
  -3   5  15    0.51    0.13
   2  -5 -15    0.27    0.10
   2  -5 -15    0.24    0.10
  -2   5  15    0.28    0.10
   1  -5 -15    0.07    0.07
   1  -5 -15    0.00    0.07
  -1   5  15    0.03    0.08
   0  -5 -15   -0.12    0.05
   0   5  15    0.00    0.07
  -1  -5 -15    0.07    0.07
  -1  -5 -15    0.00    0.06
   1   5  15    0.03    0.07
   1   5  15   -0.04    0.04
  -2  -5 -15    1.65    0.18
  -2  -5 -15    1.97    0.19
   2   5  15    1.53    0.17
   2   5  15    1.81    0.19
  -3  -5 -15    0.16    0.10
   3   5  15   -0.01    0.10
   3   5  15    0.09    0.11
   3  -6 -15    0.10    0.09
   3  -6 -15    0.19    0.12
  -3   6  15    0.12    0.10
   2  -6 -15    0.22    0.10
   2  -6 -15    0.24    0.09
  -2   6  15    0.25    0.11
   1  -6 -15    0.64    0.12
   1  -6 -15    0.58    0.11
  -1   6  15    0.43    0.11
   0  -6 -15    0.05    0.07
   0   6  15    0.01    0.06
  -1  -6 -15    0.05    0.06
   1   6  15    0.12    0.08
   1   6  15    0.07    0.08
  -2  -6 -15    0.17    0.08
  -2  -6 -15    0.18    0.09
   2   6  15    0.10    0.08
   2   6  15    0.09    0.09
  -3  -6 -15    0.67    0.13
  -3  -6 -15    0.40    0.12
   3   6  15    0.57    0.15
   3   6  15    0.62    0.13
   3  -7 -15    1.60    0.23
   3  -7 -15    1.48    0.18
  -3   7  15    1.48    0.21
   2  -7 -15    0.69    0.14
   2  -7 -15    0.64    0.14
  -2   7  15    0.88    0.15
   1  -7 -15    0.01    0.07
   1  -7 -15   -0.02    0.06
  -1   7  15    0.03    0.08
   0  -7 -15    0.27    0.08
   0   7  15    0.26    0.09
  -1  -7 -15    0.20    0.09
   1   7  15    0.19    0.09
   1   7  15    0.23    0.10
  -2  -7 -15   -0.07    0.07
  -2  -7 -15    0.00    0.07
   2   7  15   -0.10    0.08
   2   7  15    0.09    0.08
  -3  -7 -15    0.61    0.14
  -3  -7 -15    0.70    0.15
   3   7  15    0.51    0.15
   3  -8 -15    0.64    0.18
   3  -8 -15    0.69    0.14
   2  -8 -15    0.74    0.15
   2  -8 -15    0.36    0.11
  -2   8  15    0.43    0.13
   1  -8 -15   -0.06    0.07
   1  -8 -15   -0.09    0.06
  -1   8  15    0.01    0.07
   0  -8 -15   -0.02    0.06
   0   8  15   -0.01    0.07
   0   8  15    0.19    0.09
  -1  -8 -15    0.01    0.07
   1   8  15    0.08    0.08
   1   8  15    0.07    0.09
  -2  -8 -15    0.23    0.10
  -2  -8 -15    0.30    0.10
   2   8  15    0.33    0.10
   2   8  15    0.30    0.13
  -3  -8 -15    0.50    0.14
  -3  -8 -15    0.53    0.13
   3   8  15    0.37    0.15
   2  -9 -15    3.82    0.27
   2  -9 -15    4.28    0.25
  -2   9  15    3.92    0.25
   1  -9 -15    0.08    0.07
   1  -9 -15    0.24    0.10
  -1   9  15    0.20    0.08
   0  -9 -15    0.02    0.07
   0   9  15   -0.04    0.06
   0   9  15    0.02    0.08
  -1  -9 -15    0.25    0.09
   1   9  15    0.35    0.12
   1   9  15    0.21    0.09
  -2  -9 -15    0.06    0.09
   2   9  15    0.05    0.11
   2 -10 -15    0.27    0.12
   2 -10 -15    0.26    0.11
  -2  10  15    0.52    0.14
   1 -10 -15   -0.04    0.06
  -1  10  15   -0.01    0.08
  -1  10  15    0.00    0.07
   0 -10 -15    0.28    0.10
   0  10  15    0.39    0.11
   0  10  15    0.42    0.10
  -1 -10 -15    0.51    0.12
   1  10  15    0.45    0.13
  -2 -10 -15    0.63    0.14
   2  10  15    0.41    0.14
   2 -11 -15   -0.01    0.10
   2 -11 -15   -0.05    0.08
  -2  11  15    0.09    0.09
   1 -11 -15    2.29    0.23
  -1  11  15    2.59    0.24
  -1  11  15    2.37    0.22
   0 -11 -15    0.10    0.09
   0  11  15   -0.11    0.08
   0  11  15    0.05    0.08
  -1 -11 -15    0.04    0.08
   1  11  15    0.03    0.11
  -2 -11 -15    0.46    0.13
   2  11  15    0.51    0.16
   1 -12 -15    1.45    0.19
  -1  12  15    1.06    0.18
  -1  12  15    1.20    0.16
   0 -12 -15    0.01    0.07
   0  12  15    0.13    0.11
  -1 -12 -15    0.28    0.11
   1  12  15    0.37    0.14
   0 -13 -15    1.34    0.19
   0  13  15    1.94    0.23
   1  13  15    0.99    0.19
   0  -7  16    0.06    0.12
   1   6 -16    0.57    0.13
   1   6 -16    0.43    0.12
  -1  -6  16    0.39    0.14
   0   6 -16    0.83    0.15
   0  -6  16    0.72    0.17
   0  -6  16    0.74    0.15
  -1   6 -16    0.76    0.15
   1  -6  16    0.37    0.13
  -2  -5  16    0.32    0.22
   1   5 -16    0.12    0.10
   1   5 -16    0.08    0.09
  -1  -5  16   -0.05    0.10
  -1  -5  16    0.09    0.09
   0   5 -16    0.64    0.13
   0   5 -16    0.24    0.10
   0  -5  16    0.28    0.12
   0  -5  16    0.19    0.11
  -1   5 -16    0.06    0.08
   1  -5  16   -0.12    0.08
   2   4 -16    0.48    0.13
  -2  -4  16    0.56    0.16
   1   4 -16    1.37    0.21
   1   4 -16    1.02    0.15
  -1  -4  16    0.99    0.17
  -1  -4  16    1.15    0.15
   0   4 -16    0.87    0.14
   0   4 -16    0.75    0.14
   0  -4  16    0.84    0.16
   0  -4  16    0.67    0.13
  -1   4 -16    0.47    0.12
   1  -4  16    0.29    0.11
  -2   4 -16    2.55    0.25
   2  -4  16    2.02    0.22
   2   3 -16    1.32    0.19
  -2  -3  16    1.50    0.18
  -2  -3  16    1.35    0.21
   1   3 -16    0.43    0.12
  -1  -3  16    0.35    0.11
  -1  -3  16    0.19    0.12
   0   3 -16    0.00    0.07
   0   3 -16    0.08    0.08
   0  -3  16   -0.05    0.07
   0  -3  16   -0.03    0.09
  -1   3 -16    0.09    0.08
   1  -3  16    0.07    0.11
  -2   3 -16    0.13    0.10
   2  -3  16    0.31    0.14
   2   2 -16    0.31    0.12
  -2  -2  16    0.24    0.12
  -2  -2  16    0.21    0.10
   1   2 -16    0.39    0.11
  -1  -2  16    0.38    0.11
  -1  -2  16    0.17    0.11
   0   2 -16    0.92    0.14
   0   2 -16    0.72    0.12
   0  -2  16    0.72    0.14
   0  -2  16    0.59    0.13
  -1   2 -16    0.33    0.10
   1  -2  16    0.35    0.12
  -2   2 -16    0.14    0.09
   2  -2  16    0.20    0.12
   2   1 -16    0.35    0.11
  -2  -1  16    0.37    0.14
  -2  -1  16    0.40    0.11
   1   1 -16    1.45    0.18
  -1  -1  16    1.62    0.19
  -1  -1  16    1.62    0.18
   0   1 -16    0.02    0.06
   0   1 -16    0.09    0.08
   0  -1  16    0.12    0.09
  -1   1 -16    0.64    0.12
  -1   1 -16    0.33    0.10
   1  -1  16    0.29    0.12
  -2   1 -16    0.29    0.11
   2  -1  16    0.26    0.11
   3   0 -16    0.14    0.16
  -3   0  16    0.26    0.22
  -3   0  16    0.22    0.11
   2   0 -16    0.41    0.11
  -2   0  16    0.36    0.14
  -2   0  16    0.39    0.11
   1   0 -16    0.39    0.10
  -1   0  16    0.30    0.11
  -1   0  16    0.44    0.13
   0   0 -16    0.23    0.08
   0   0 -16    0.18    0.08
   0   0  16    0.25    0.10
  -1   0 -16    0.07    0.07
  -1   0 -16    0.03    0.07
   1   0  16    0.26    0.11
  -2   0 -16    1.03    0.15
   2   0  16    0.78    0.14
  -3   0 -16    2.48    0.27
   3  -1 -16    0.11    0.10
  -3   1  16    0.12    0.10
  -3   1  16    0.05    0.12
   2  -1 -16    0.15    0.08
  -2   1  16    0.11    0.11
  -2   1  16    0.24    0.11
   1  -1 -16    0.78    0.14
  -1   1  16    0.67    0.12
  -1   1  16    0.70    0.13
   0  -1 -16    0.51    0.11
   0   1  16    0.64    0.12
  -1  -1 -16    0.04    0.07
  -1  -1 -16    0.04    0.07
   1   1  16    0.12    0.10
  -2  -1 -16    0.25    0.10
   2   1  16    0.18    0.11
  -3  -1 -16    0.01    0.09
   3   1  16   -0.04    0.11
   3  -2 -16    0.08    0.09
  -3   2  16   -0.02    0.08
   2  -2 -16    0.40    0.11
  -2   2  16    0.43    0.13
  -2   2  16    0.49    0.12
   1  -2 -16    1.21    0.16
  -1   2  16    1.21    0.17
  -1   2  16    1.05    0.15
   0  -2 -16    0.47    0.10
   0   2  16    0.73    0.13
  -1  -2 -16    0.08    0.07
  -1  -2 -16    0.28    0.09
   1   2  16    0.08    0.08
  -2  -2 -16    1.21    0.23
  -2  -2 -16    0.92    0.15
   2   2  16    0.66    0.13
  -3  -2 -16    1.08    0.17
   3   2  16    0.93    0.17
   3  -3 -16    0.08    0.12
   3  -3 -16    0.10    0.10
  -3   3  16    0.05    0.11
   2  -3 -16    0.23    0.09
  -2   3  16    0.43    0.12
   1  -3 -16    0.10    0.07
  -1   3  16    0.14    0.09
  -1   3  16    0.02    0.08
   0  -3 -16    0.60    0.11
   0   3  16    0.70    0.13
  -1  -3 -16    1.01    0.13
  -1  -3 -16    1.01    0.14
   1   3  16    0.74    0.13
  -2  -3 -16    0.03    0.08
  -2  -3 -16    0.21    0.08
   2   3  16    0.24    0.11
  -3  -3 -16    0.60    0.14
   3   3  16    0.51    0.17
   3   3  16    0.70    0.15
   3  -4 -16    0.17    0.10
   3  -4 -16   -0.05    0.11
  -3   4  16   -0.06    0.10
   2  -4 -16    0.18    0.09
   2  -4 -16    0.15    0.10
  -2   4  16    0.14    0.09
   1  -4 -16    0.48    0.12
   1  -4 -16    0.44    0.11
  -1   4  16    0.66    0.13
   0  -4 -16    0.46    0.10
   0   4  16    0.66    0.13
  -1  -4 -16    2.69    0.19
   1   4  16    2.45    0.21
  -2  -4 -16    0.27    0.10
  -2  -4 -16    0.16    0.09
   2   4  16    0.24    0.10
  -3  -4 -16   -0.03    0.09
   3   4  16    0.05    0.10
   3   4  16   -0.06    0.10
   3  -5 -16    0.24    0.12
   3  -5 -16    0.28    0.11
   2  -5 -16    0.05    0.09
   2  -5 -16    0.05    0.08
  -2   5  16    0.12    0.10
   1  -5 -16    0.01    0.07
   1  -5 -16   -0.08    0.05
  -1   5  16    0.05    0.07
   0  -5 -16    0.31    0.10
   0   5  16    0.11    0.09
  -1  -5 -16    0.05    0.07
   1   5  16    0.20    0.10
  -2  -5 -16    0.04    0.07
  -2  -5 -16    0.02    0.08
   2   5  16   -0.04    0.09
   2   5  16   -0.04    0.08
  -3  -5 -16   -0.17    0.07
   3   5  16   -0.07    0.10
   3   5  16   -0.03    0.09
   2  -6 -16    0.05    0.07
   2  -6 -16   -0.02    0.08
  -2   6  16   -0.05    0.08
   1  -6 -16   -0.02    0.07
   1  -6 -16    0.01    0.07
  -1   6  16    0.05    0.08
   0  -6 -16    0.91    0.14
   0   6  16    0.69    0.12
  -1  -6 -16    0.30    0.09
   1   6  16    0.33    0.10
  -2  -6 -16    0.68    0.13
  -2  -6 -16    0.56    0.12
   2   6  16    0.96    0.16
   2   6  16    0.82    0.14
  -3  -6 -16    0.27    0.12
   3   6  16    0.15    0.12
   3   6  16    0.09    0.11
   2  -7 -16    0.05    0.08
   2  -7 -16    0.06    0.09
  -2   7  16    0.00    0.09
   1  -7 -16    0.08    0.08
   1  -7 -16    0.10    0.09
  -1   7  16    0.08    0.08
   0  -7 -16    0.05    0.07
   0   7  16    0.04    0.07
  -1  -7 -16   -0.06    0.06
   1   7  16    0.11    0.09
   1   7  16    0.01    0.09
  -2  -7 -16    0.70    0.14
  -2  -7 -16    0.60    0.13
   2   7  16    0.73    0.13
   2   7  16    0.52    0.14
   2  -8 -16    0.06    0.09
   2  -8 -16    0.08    0.10
  -2   8  16   -0.01    0.08
   1  -8 -16    0.05    0.07
  -1   8  16   -0.03    0.07
   0  -8 -16    0.28    0.09
   0   8  16    0.41    0.11
  -1  -8 -16    0.30    0.10
   1   8  16    0.27    0.11
   1   8  16    0.39    0.11
  -2  -8 -16    0.53    0.12
   2   8  16    0.51    0.12
   2   8  16    0.65    0.16
   2  -9 -16    0.28    0.11
   2  -9 -16    0.60    0.15
  -2   9  16    0.50    0.14
   1  -9 -16    0.00    0.07
  -1   9  16    0.03    0.07
   0  -9 -16    0.13    0.08
   0   9  16    0.07    0.09
   0   9  16    0.10    0.08
  -1  -9 -16    0.30    0.10
   1   9  16    0.59    0.12
   1   9  16    0.54    0.14
  -2  -9 -16   -0.08    0.08
   2   9  16   -0.08    0.11
   2 -10 -16   -0.02    0.10
   2 -10 -16    0.00    0.09
  -2  10  16    0.06    0.09
   1 -10 -16    0.53    0.12
  -1  10  16    0.49    0.13
   0 -10 -16    0.07    0.08
   0  10  16   -0.04    0.08
   0  10  16    0.00    0.09
  -1 -10 -16    0.89    0.14
   1  10  16    1.12    0.18
  -2 -10 -16    0.62    0.14
   2  10  16    0.54    0.16
   1 -11 -16    1.14    0.17
  -1  11  16    1.28    0.18
   0 -11 -16    0.36    0.11
   0  11  16    0.32    0.12
   0  11  16    0.13    0.10
  -1 -11 -16   -0.03    0.08
   1  11  16    0.00    0.11
   0 -12 -16    0.89    0.16
   0  12  16    0.96    0.18
   1  12  16    0.04    0.12
   1   5 -17    0.74    0.15
  -1  -5  17    0.60    0.13
  -1  -5  17    0.70    0.17
   0   5 -17    0.27    0.11
   0  -5  17    0.47    0.13
   1   4 -17   -0.01    0.08
  -1  -4  17    0.13    0.09
  -1  -4  17   -0.02    0.11
   0   4 -17    1.36    0.17
   0   4 -17    1.30    0.17
   0  -4  17    1.43    0.19
  -1   4 -17    1.18    0.18
   1  -4  17    1.45    0.20
  -2  -3  17    0.05    0.09
  -2  -3  17    0.07    0.12
   1   3 -17    0.36    0.11
  -1  -3  17    0.30    0.12
  -1  -3  17    0.52    0.15
   0   3 -17    1.09    0.16
   0   3 -17    0.78    0.13
   0  -3  17    0.70    0.13
  -1   3 -17    0.24    0.11
   1  -3  17    0.15    0.12
   2   2 -17    0.18    0.11
  -2  -2  17   -0.05    0.12
  -2  -2  17    0.15    0.10
   1   2 -17    0.09    0.09
  -1  -2  17   -0.03    0.10
  -1  -2  17    0.01    0.09
   0   2 -17    0.10    0.08
   0   2 -17    0.10    0.08
   0  -2  17    0.13    0.09
  -1   2 -17    3.65    0.24
   1  -2  17    3.52    0.26
  -2   2 -17    3.60    0.26
   2  -2  17    3.85    0.33
   2   1 -17    0.02    0.09
  -2  -1  17    0.08    0.09
  -2  -1  17   -0.02    0.11
   1   1 -17    0.08    0.09
  -1  -1  17    0.05    0.10
  -1  -1  17    0.07    0.09
   0   1 -17    0.01    0.07
   0  -1  17    0.10    0.10
  -1   1 -17    0.68    0.12
  -1   1 -17    0.56    0.12
   1  -1  17    0.53    0.13
  -2   1 -17    1.09    0.17
   2  -1  17    0.84    0.16
   2   0 -17    0.20    0.10
  -2   0  17    0.10    0.12
  -2   0  17    0.24    0.11
   1   0 -17    0.23    0.10
  -1   0  17    0.22    0.12
  -1   0  17    0.42    0.12
   0   0 -17    0.03    0.07
   0   0  17    0.08    0.09
  -1   0 -17    0.04    0.07
  -1   0 -17    0.10    0.08
   1   0  17    0.17    0.11
  -2   0 -17    0.37    0.12
   2   0  17    0.49    0.14
   2  -1 -17    0.09    0.08
  -2   1  17    0.12    0.10
  -2   1  17    0.19    0.13
   1  -1 -17    0.02    0.08
  -1   1  17    0.08    0.09
  -1   1  17   -0.07    0.09
   0  -1 -17    0.11    0.09
   0   1  17    0.15    0.09
  -1  -1 -17    0.07    0.08
  -1  -1 -17    0.07    0.08
   1   1  17    0.13    0.09
  -2  -1 -17    1.26    0.17
   2   1  17    1.04    0.16
   2  -2 -17   -0.06    0.07
  -2   2  17   -0.07    0.07
  -2   2  17   -0.08    0.10
   1  -2 -17    0.14    0.07
  -1   2  17    0.13    0.10
  -1   2  17    0.09    0.09
   0  -2 -17    0.27    0.10
   0   2  17    0.21    0.11
  -1  -2 -17    1.39    0.16
  -1  -2 -17    1.60    0.18
   1   2  17    1.40    0.17
  -2  -2 -17    1.28    0.17
   2   2  17    1.10    0.16
   2  -3 -17    0.12    0.09
  -2   3  17    0.15    0.11
   1  -3 -17    0.00    0.07
  -1   3  17    0.11    0.09
  -1   3  17    0.01    0.09
   0  -3 -17    0.09    0.08
   0   3  17    0.25    0.10
  -1  -3 -17    0.49    0.11
   1   3  17    0.36    0.12
  -2  -3 -17    0.11    0.09
  -2  -3 -17    0.15    0.09
   2   3  17    0.06    0.10
   2  -4 -17    0.05    0.10
   2  -4 -17   -0.04    0.07
  -2   4  17   -0.01    0.09
   1  -4 -17   -0.06    0.06
   1  -4 -17    0.10    0.08
  -1   4  17   -0.04    0.08
   0  -4 -17    0.05    0.07
   0   4  17   -0.01    0.08
  -1  -4 -17    0.45    0.11
   1   4  17    0.24    0.11
  -2  -4 -17    0.94    0.15
  -2  -4 -17    0.49    0.12
   2   4  17    0.49    0.13
   2  -5 -17    0.24    0.10
   2  -5 -17    0.28    0.12
  -2   5  17    0.30    0.12
   1  -5 -17    0.15    0.09
  -1   5  17    0.19    0.11
   0  -5 -17    0.04    0.06
   0   5  17    0.05    0.09
  -1  -5 -17    0.09    0.08
   1   5  17    0.09    0.10
  -2  -5 -17    0.97    0.15
  -2  -5 -17    1.16    0.16
   2   5  17    1.11    0.16
   2  -6 -17    0.01    0.09
   2  -6 -17    0.02    0.08
  -2   6  17    0.11    0.10
   1  -6 -17    0.03    0.07
  -1   6  17    0.06    0.08
   0  -6 -17    0.45    0.11
   0   6  17    0.57    0.13
  -1  -6 -17   -0.01    0.08
   1   6  17   -0.05    0.07
  -2  -6 -17    0.03    0.08
   2   6  17    0.22    0.11
   2  -7 -17   -0.03    0.08
   2  -7 -17    0.13    0.11
  -2   7  17    0.04    0.10
   1  -7 -17    0.42    0.11
  -1   7  17    0.31    0.11
   0  -7 -17   -0.05    0.06
   0   7  17    0.11    0.09
  -1  -7 -17    0.05    0.08
   1   7  17    0.11    0.10
  -2  -7 -17    0.02    0.09
   2   7  17    0.19    0.12
   2   7  17    0.08    0.10
   2  -8 -17    0.04    0.11
   2  -8 -17    0.01    0.09
  -2   8  17    0.14    0.11
   1  -8 -17    0.68    0.13
  -1   8  17    0.97    0.16
   0  -8 -17    0.16    0.09
   0   8  17    0.15    0.09
  -1  -8 -17    0.03    0.09
   1   8  17    0.14    0.10
  -2  -8 -17    0.14    0.10
   2   8  17   -0.09    0.09
   2   8  17    0.01    0.11
   1  -9 -17   -0.05    0.08
  -1   9  17    0.04    0.09
   0  -9 -17    0.37    0.11
   0   9  17    0.81    0.14
  -1  -9 -17    0.59    0.14
   1   9  17    0.90    0.14
   1   9  17    0.72    0.15
  -2  -9 -17    0.71    0.15
   2   9  17    0.62    0.16
   1 -10 -17    0.43    0.13
  -1  10  17    0.62    0.14
   0 -10 -17    1.67    0.20
   0  10  17    1.86    0.19
  -1 -10 -17    1.60    0.20
   1  10  17    1.80    0.22
   0 -11 -17    0.55    0.16
   0  11  17    0.51    0.19
   1  11  17    0.08    0.12
   1   3 -18    0.01    0.09
  -1  -3  18   -0.09    0.09
  -1  -3  18    0.05    0.12
   0   3 -18    1.10    0.17
   0  -3  18    1.16    0.17
   1   2 -18    0.67    0.15
  -1  -2  18    0.72    0.16
  -1  -2  18    0.70    0.14
   0   2 -18    2.83    0.25
   0  -2  18    2.72    0.24
  -1   2 -18    1.99    0.21
   1  -2  18    1.68    0.22
   1   1 -18    0.06    0.09
  -1  -1  18   -0.07    0.08
  -1  -1  18    0.11    0.11
   0   1 -18    0.51    0.12
   0  -1  18    0.44    0.14
  -1   1 -18    1.18    0.17
   1  -1  18    0.80    0.15
  -2   0  18    0.17    0.14
   1   0 -18    0.52    0.14
  -1   0  18    0.50    0.13
  -1   0  18    0.81    0.16
   0   0 -18    1.96    0.21
   0   0  18    1.87    0.21
  -1   0 -18    3.24    0.23
  -1   0 -18    3.24    0.23
   1   0  18    3.63    0.26
  -2   1  18   -0.03    0.12
  -2   1  18   -0.07    0.09
   1  -1 -18    2.09    0.22
  -1   1  18    1.95    0.22
  -1   1  18    2.03    0.23
   0  -1 -18    0.47    0.12
   0   1  18    0.34    0.13
  -1  -1 -18    0.01    0.08
  -1  -1 -18    0.05    0.11
   1   1  18    0.14    0.10
  -2  -1 -18    0.18    0.10
   2  -2 -18   -0.02    0.10
  -2   2  18   -0.01    0.10
  -2   2  18    0.01    0.12
   1  -2 -18    0.18    0.10
  -1   2  18    0.10    0.13
  -1   2  18    0.04    0.10
   0  -2 -18    1.15    0.17
   0   2  18    1.15    0.17
  -1  -2 -18   -0.03    0.07
   1   2  18    0.01    0.09
  -2  -2 -18    0.04    0.09
   2   2  18    0.03    0.11
   2  -3 -18    0.00    0.08
   2  -3 -18   -0.12    0.09
  -2   3  18    0.06    0.10
   1  -3 -18    0.17    0.10
  -1   3  18    0.12    0.10
   0  -3 -18    1.25    0.17
   0   3  18    1.40    0.19
  -1  -3 -18    0.45    0.11
   1   3  18    0.42    0.13
  -2  -3 -18    0.19    0.10
   2   3  18   -0.03    0.09
   2  -4 -18    0.12    0.10
   2  -4 -18   -0.01    0.10
  -2   4  18   -0.02    0.09
   1  -4 -18    0.22    0.11
  -1   4  18    0.13    0.11
   0  -4 -18    1.51    0.18
   0   4  18    1.88    0.21
  -1  -4 -18    0.04    0.09
   1   4  18    0.07    0.11
  -2  -4 -18   -0.04    0.08
  -2  -4 -18   -0.01    0.09
   2   4  18   -0.14    0.08
   2  -5 -18    0.05    0.10
   2  -5 -18    0.10    0.11
   1  -5 -18    0.19    0.10
  -1   5  18    0.18    0.11
   0  -5 -18    0.57    0.13
   0   5  18    0.72    0.15
  -1  -5 -18    2.13    0.22
   1   5  18    1.68    0.20
  -2  -5 -18    0.27    0.11
   2   5  18    0.19    0.12
   1  -6 -18   -0.05    0.08
  -1   6  18   -0.06    0.09
   0  -6 -18    1.04    0.16
   0   6  18    0.74    0.15
  -1  -6 -18    1.11    0.17
   1   6  18    1.04    0.17
  -2  -6 -18    0.36    0.12
   2   6  18    0.07    0.11
   1  -7 -18    0.11    0.09
  -1   7  18   -0.09    0.09
   0  -7 -18   -0.05    0.08
   0   7  18    0.05    0.10
  -1  -7 -18    0.36    0.12
   1   7  18    0.49    0.13
   1  -8 -18    0.99    0.16
  -1   8  18    1.50    0.20
   0  -8 -18    0.63    0.13
   0   8  18    0.60    0.14
  -1  -8 -18    0.10    0.10
   1   8  18    0.10    0.10
  -1   9  18    0.48    0.14
   0  -9 -18    0.19    0.10
   0   9  18    0.28    0.12
  -1  -9 -18    0.11    0.16
   1   9  18   -0.02    0.09
   0   1 -19    0.45    0.13
   0   0 -19    1.13    0.16
   0   0  19    1.62    0.21
   1  -1 -19   -0.14    0.08
  -1   1  19   -0.07    0.11
   0  -1 -19    0.01    0.09
   0   1  19    0.04    0.11
  -1  -1 -19    0.26    0.11
   1  -2 -19    0.05    0.08
  -1   2  19   -0.06    0.10
   0  -2 -19    0.57    0.13
   0   2  19    0.69    0.16
  -1  -2 -19    0.11    0.09
   1   2  19    0.09    0.10
   1  -3 -19    0.03    0.08
  -1   3  19    0.04    0.10
   0  -3 -19    1.30    0.17
   0   3  19    1.02    0.18
  -1  -3 -19    0.16    0.10
   1   3  19    0.15    0.12
   1  -4 -19    0.43    0.13
  -1   4  19    0.49    0.14
   0  -4 -19    0.27    0.11
   0   4  19    0.29    0.12
  -1  -4 -19    2.49    0.24
   1   4  19    2.31    0.23
   1  -5 -19    0.00    0.07
  -1   5  19    0.11    0.12
   0  -5 -19    0.57    0.14
   0   5  19    0.54    0.14
  -1  -5 -19    0.72    0.15
   1   5  19    0.71    0.14
   0  -6 -19   -0.01    0.08
   0   6  19   -0.01    0.09
  -1  -6 -19   -0.02    0.08
   1   6  19   -0.05    0.10
   0  -7 -19    0.16    0.11
   0   7  19    0.00    0.10
   0   0   0    0.00    0.00
;
_shelx_hkl_checksum   86420
